# Supplementary material for: Flat Feline Faces: Is Brachycephaly Associated with Respiratory Abnormalities in the Domestic Cat (Felis catus)?
Source: PLoS One. 2016 Aug 30;11(8):e0161777. doi: 10.1371/journal.pone.0161777 (PMC5004878; doi:10.1371/journal.pone.0161777)
Supplement: S1 Dataset — Food is whether or not cats were fed a wet food diet. Breed was attributed as brachycephalic or non-brachycephalic based on owner-reported breed. Body Condition Score (BCS) was based on Body Condition System developed by Nestlé PURINA®. (XLSX) [file pone.0161777.s002.xlsx]

## Sheet: PLoS Supplementary data
ACTID	RS	food	breed	Nose_position_ratio	Muzzle_ratio	Tear_stain	Hair_length	Active_level	Wipe_face	BCS	Bathing
1	2	NO	NONBC	MISSING	MISSING	NO	SHORT	ADEQUATE	NEVER	3	NEVER
2	4	YES	NONBC	MISSING	MISSING	NO	SHORT	ADEQUATE	NEVER	3	NEVER
3	2	YES	NONBC	MISSING	MISSING	NO	SHORT	ADEQUATE	NEVER	3	NEVER
4	2	YES	NONBC	MISSING	MISSING	NO	SHORT	SEDENTAR	NEVER	3	NEVER
5	2	NO	NONBC	MISSING	MISSING	YES	SHORT	ACTIVE	SEVERALWEEK	2	NEVER
6	2	YES	NONBC	MISSING	MISSING	NO	LONG	ADEQUATE	NEVER	3	NEVER
7	3	YES	NONBC	19.78	16.842	NO	LONG	SEDENTAR	SEVERALMONTH	4	SOMETIMES
8	2	YES	NONBC	26.486	15.179	NO	LONG	ADEQUATE	SEVERALMONTH	3	SOMETIMES
9	2	YES	NONBC	13.529	15.909	NO	SHORT	ADEQUATE	NEVER	4	NEVER
10	2	YES	NONBC	MISSING	MISSING	NO	SHORT	ADEQUATE	NEVER	3	NEVER
11	2	YES	NONBC	MISSING	MISSING	NO	MEDIUM	ADEQUATE	NEVER	3	NEVER
12	2	YES	NONBC	14.634	16.102	NO	MEDIUM	SEDENTAR	SEVERALWEEK	3	NEVER
13	2	YES	NONBC	25	26.271	NO	SHORT	VERYACTI	SEVERALPERDAY	3	NEVER
14	2	YES	NONBC	MISSING	MISSING	NO	SHORT	ADEQUATE	NEVER	3	NEVER
15	3	YES	NONBC	19.78	MISSING	NO	SHORT	ADEQUATE	SEVERALWEEK	4	NEVER
16	2	YES	NONBC	16.477	13	NO	SHORT	SEDENTAR	NEVER	3	SOMETIMES
17	2	YES	NONBC	21.196	MISSING	NO	SHORT	ADEQUATE	NEVER	4	NEVER
18	2	NO	NONBC	23.626	11.628	NO	MEDIUM	ACTIVE	NEVER	3	NEVER
19	2	YES	NONBC	MISSING	MISSING	NO	MEDIUM	SEDENTAR	NEVER	3	SOMETIMES
20	7	YES	BC	1.63	3.419	YES	LONG	SEDENTAR	SEVERALPERDAY	3	OFTEN
21	2	YES	NONBC	21.341	13.445	NO	MEDIUM	ADEQUATE	SEVERALPERDAY	3	NEVER
22	3	YES	NONBC	MISSING	12.658	NO	SHORT	VERYACTI	NEVER	3	SOMETIMES
23	3	NO	NONBC	MISSING	MISSING	NO	SHORT	ADEQUATE	NEVER	3	SOMETIMES
24	2	YES	NONBC	29.114	MISSING	NO	MEDIUM	ADEQUATE	SEVERALMONTH	3	SOMETIMES
25	3	YES	NONBC	23.121	17.347	YES	SHORT	ADEQUATE	ONCE	4	NEVER
26	2	YES	NONBC	19.62	18.75	NO	SHORT	ADEQUATE	NEVER	3	NEVER
27	6	YES	BC	5.114	5	YES	LONG	ADEQUATE	ONCE	3	NEVER
28	2	YES	NONBC	MISSING	21.053	NO	SHORT	ADEQUATE	NEVER	3	NEVER
29	2	YES	NONBC	25.85	10.156	NO	SHORT	ADEQUATE	NEVER	3	NEVER
30	2	YES	NONBC	MISSING	MISSING	NO	SHORT	ACTIVE	NEVER	3	NEVER
31	3	YES	NONBC	MISSING	MISSING	YES	MEDIUM	ADEQUATE	SEVERALWEEK	3	NEVER
32	2	YES	NONBC	20	11.224	NO	SHORT	ACTIVE	SEVERALMONTH	4	NEVER
33	4	YES	NONBC	17.751	10.442	YES	SHORT	SEDENTAR	SEVERALWEEK	3	NEVER
34	3	YES	NONBC	MISSING	MISSING	NO	SHORT	ACTIVE	NEVER	4	NEVER
35	2	NO	NONBC	16.794	15.311	NO	SHORT	VERYACTI	NEVER	3	NEVER
36	3	YES	NONBC	32.967	18.571	NO	SHORT	VERYACTI	NEVER	3	NEVER
37	3	YES	NONBC	26.519	13.725	NO	SHORT	VERYACTI	SEVERALWEEK	3	NEVER
38	2	YES	NONBC	21.111	19.328	NO	LONG	SEDENTAR	NEVER	3	NEVER
39	2	YES	NONBC	28.061	21.622	NO	SHORT	ACTIVE	NEVER	3	SOMETIMES
40	3	YES	NONBC	23.563	MISSING	NO	SHORT	ADEQUATE	NEVER	3	NEVER
41	3	YES	NONBC	28.409	MISSING	NO	SHORT	ADEQUATE	ONCEWEEK	4	NEVER
42	2	NO	NONBC	MISSING	MISSING	NO	MEDIUM	SEDENTAR	NEVER	2	SOMETIMES
43	3	NO	NONBC	MISSING	MISSING	NO	SHORT	SEDENTAR	NEVER	3	NEVER
44	2	NO	NONBC	13.75	12.227	NO	MEDIUM	ADEQUATE	NEVER	3	NEVER
45	2	NO	NONBC	21.429	MISSING	NO	MEDIUM	ADEQUATE	NEVER	3	NEVER
46	3	YES	NONBC	17.5	7.979	NO	SHORT	ADEQUATE	SEVERALMONTH	3	SOMETIMES
47	4	YES	NONBC	20.455	MISSING	NO	LONG	ADEQUATE	NEVER	3	NEVER
48	2	YES	NONBC	MISSING	MISSING	NO	SHORT	ACTIVE	NEVER	4	NEVER
49	2	NO	NONBC	MISSING	MISSING	NO	SHORT	ADEQUATE	NEVER	3	NEVER
50	2	NO	NONBC	18.642	MISSING	NO	SHORT	ACTIVE	SEVERALMONTH	3	NEVER
51	3	YES	NONBC	MISSING	10	NO	SHORT	SEDENTAR	NEVER	4	NEVER
52	4	NO	NONBC	13.816	MISSING	NO	LONG	ADEQUATE	NEVER	3	NEVER
53	2	YES	NONBC	MISSING	MISSING	NO	LONG	ADEQUATE	SEVERALMONTH	3	SOMETIMES
54	3	YES	NONBC	22.353	MISSING	NO	SHORT	SEDENTAR	NEVER	4	NEVER
55	3	NO	NONBC	MISSING	MISSING	NO	SHORT	VERYACTI	SEVERALMONTH	3	NEVER
56	2	YES	NONBC	MISSING	MISSING	NO	SHORT	SEDENTAR	NEVER	4	SOMETIMES
57	4	YES	NONBC	MISSING	MISSING	NO	SHORT	SEDENTAR	NEVER	5	NEVER
58	2	NO	NONBC	32.941	MISSING	NO	SHORT	ACTIVE	NEVER	3	NEVER
59	3	YES	NONBC	28.767	12.177	NO	MEDIUM	ADEQUATE	NEVER	3	NEVER
60	3	YES	NONBC	19.014	13.397	NO	SHORT	ACTIVE	SEVERALWEEK	3	NEVER
61	2	YES	NONBC	19.868	MISSING	NO	MEDIUM	ADEQUATE	NEVER	3	SOMETIMES
62	2	NO	NONBC	17.241	16.912	NO	SHORT	ADEQUATE	SEVERALMONTH	3	NEVER
63	4	NO	NONBC	MISSING	MISSING	NO	MEDIUM	SEDENTAR	NEVER	3	NEVER
64	2	NO	NONBC	30.822	14.444	NO	SHORT	ADEQUATE	NEVER	3	NEVER
65	6	YES	NONBC	10.647	3.818	YES	LONG	SEDENTAR	SEVERALWEEK	4	NEVER
66	2	YES	NONBC	MISSING	MISSING	NO	SHORT	ADEQUATE	NEVER	4	NEVER
67	5	YES	NONBC	MISSING	14.575	NO	LONG	SEDENTAR	NEVER	3	SOMETIMES
68	2	YES	NONBC	MISSING	12.621	NO	SHORT	ADEQUATE	NEVER	3	NEVER
69	4	YES	NONBC	21.739	9.783	NO	MEDIUM	ADEQUATE	NEVER	4	NEVER
70	3	YES	NONBC	MISSING	MISSING	YES	MEDIUM	SEDENTAR	SEVERALWEEK	4	NEVER
71	2	YES	NONBC	MISSING	MISSING	NO	SHORT	SEDENTAR	SEVERALWEEK	4	NEVER
72	6	NO	BC	0.839	MISSING	YES	LONG	SEDENTAR	SEVERALWEEK	3	SOMETIMES
73	4	NO	NONBC	23.596	11.65	NO	SHORT	SEDENTAR	NEVER	4	NEVER
74	3	NO	NONBC	MISSING	MISSING	YES	SHORT	ADEQUATE	SEVERALWEEK	3	NEVER
75	2	YES	NONBC	12.162	MISSING	NO	SHORT	ADEQUATE	NEVER	3	NEVER
76	2	NO	NONBC	27.473	MISSING	NO	SHORT	VERYACTI	NEVER	3	NEVER
77	3	YES	NONBC	MISSING	MISSING	YES	SHORT	VERYACTI	SEVERALWEEK	3	NEVER
78	2	NO	NONBC	20.833	10.887	NO	MEDIUM	ADEQUATE	NEVER	4	NEVER
79	2	YES	NONBC	27.778	14.286	NO	SHORT	ACTIVE	NEVER	3	NEVER
80	2	NO	NONBC	28.846	MISSING	NO	SHORT	VERYACTI	NEVER	3	NEVER
81	2	YES	NONBC	25.556	9.906	NO	SHORT	ACTIVE	NEVER	3	NEVER
82	2	YES	NONBC	11.667	10.294	NO	SHORT	ACTIVE	SEVERALMONTH	3	NEVER
83	4	YES	NONBC	MISSING	MISSING	NO	SHORT	SEDENTAR	NEVER	3	NEVER
84	4	YES	NONBC	MISSING	MISSING	NO	SHORT	ADEQUATE	NEVER	3	NEVER
85	2	YES	NONBC	22.84	18.557	NO	SHORT	ACTIVE	NEVER	2	NEVER
86	2	NO	NONBC	24.324	11.17	NO	MEDIUM	ADEQUATE	NEVER	3	SOMETIMES
87	3	YES	NONBC	MISSING	MISSING	NO	LONG	ADEQUATE	NEVER	4	NEVER
88	2	NO	NONBC	13.369	15.849	NO	MEDIUM	VERYACTI	ONCE	3	NEVER
89	2	YES	NONBC	MISSING	MISSING	NO	MEDIUM	SEDENTAR	NEVER	4	NEVER
90	3	NO	NONBC	26.316	12.093	NO	SHORT	ADEQUATE	SEVERALMONTH	3	NEVER
91	3	YES	NONBC	26.923	MISSING	NO	SHORT	ADEQUATE	SEVERALMONTH	4	NEVER
92	2	NO	NONBC	33.333	14.634	NO	SHORT	ACTIVE	ONCE	3	NEVER
93	3	YES	NONBC	20.69	11.494	NO	MEDIUM	ACTIVE	NEVER	3	NEVER
94	5	YES	BC	3.303	4.902	YES	LONG	SEDENTAR	SEVERALWEEK	2	SOMETIMES
95	2	NO	NONBC	14.724	14.493	NO	MEDIUM	ADEQUATE	NEVER	3	NEVER
96	4	YES	NONBC	MISSING	MISSING	NO	MEDIUM	SEDENTAR	NEVER	3	NEVER
97	2	NO	NONBC	23.529	10.698	NO	SHORT	SEDENTAR	NEVER	4	NEVER
98	2	YES	NONBC	MISSING	MISSING	NO	SHORT	ACTIVE	NEVER	4	NEVER
99	2	YES	NONBC	MISSING	MISSING	NO	LONG	VERYACTI	SEVERALMONTH	3	NEVER
100	2	NO	NONBC	MISSING	8.929	NO	SHORT	ACTIVE	NEVER	3	NEVER
101	2	YES	NONBC	14.706	MISSING	YES	SHORT	ACTIVE	ONCE	3	NEVER
102	3	YES	NONBC	28.767	16.489	NO	MEDIUM	ACTIVE	SEVERALMONTH	3	NEVER
103	3	YES	NONBC	15.957	11.792	NO	MEDIUM	ADEQUATE	NEVER	1	NEVER
104	3	YES	NONBC	14.198	13.75	NO	SHORT	ACTIVE	NEVER	3	NEVER
105	2	YES	NONBC	23.78	MISSING	NO	SHORT	ADEQUATE	NEVER	4	NEVER
106	2	YES	NONBC	24.405	14.747	NO	SHORT	SEDENTAR	NEVER	3	NEVER
107	2	YES	NONBC	22.289	15.054	NO	SHORT	ADEQUATE	NEVER	3	NEVER
108	3	NO	NONBC	14.458	14.159	NO	MEDIUM	ACTIVE	NEVER	3	NEVER
109	2	YES	NONBC	MISSING	MISSING	NO	LONG	ACTIVE	NEVER	3	NEVER
110	3	YES	NONBC	22.727	0.952	NO	SHORT	ACTIVE	SEVERALWEEK	3	NEVER
111	3	YES	NONBC	13.75	0.99	NO	MEDIUM	ADEQUATE	NEVER	5	NEVER
112	2	YES	NONBC	MISSING	MISSING	NO	SHORT	ADEQUATE	NEVER	2	NEVER
113	2	YES	NONBC	24.667	13.684	NO	SHORT	VERYACTI	NEVER	3	NEVER
114	3	YES	NONBC	26.404	MISSING	NO	SHORT	ADEQUATE	SEVERALWEEK	3	NEVER
115	2	NO	NONBC	23.418	MISSING	NO	SHORT	ADEQUATE	NEVER	3	NEVER
116	3	YES	NONBC	14.634	8.811	NO	MEDIUM	ADEQUATE	SEVERALWEEK	3	NEVER
117	2	YES	BC	7.407	5	NO	LONG	ADEQUATE	SEVERALWEEK	3	SOMETIMES
118	2	YES	NONBC	MISSING	MISSING	NO	SHORT	ACTIVE	NEVER	3	SOMETIMES
119	2	YES	NONBC	MISSING	MISSING	NO	LONG	ACTIVE	NEVER	3	NEVER
120	2	YES	NONBC	15.823	MISSING	NO	SHORT	ADEQUATE	NEVER	4	NEVER
121	3	NO	NONBC	MISSING	MISSING	NO	SHORT	ADEQUATE	NEVER	3	NEVER
122	3	NO	NONBC	28.235	16.814	NO	SHORT	ACTIVE	SEVERALMONTH	3	NEVER
123	3	YES	NONBC	MISSING	MISSING	NO	SHORT	ADEQUATE	NEVER	3	NEVER
124	2	YES	NONBC	MISSING	14.4	NO	SHORT	VERYACTI	NEVER	3	NEVER
125	4	YES	NONBC	MISSING	MISSING	NO	SHORT	ADEQUATE	ONCEWEEK	4	NEVER
126	3	YES	NONBC	MISSING	MISSING	YES	SHORT	SEDENTAR	SEVERALMONTH	2	NEVER
127	2	NO	NONBC	17.568	MISSING	NO	MEDIUM	ACTIVE	NEVER	3	NEVER
128	4	YES	NONBC	MISSING	MISSING	YES	LONG	SEDENTAR	ONCE	4	NEVER
129	2	NO	NONBC	21.25	12.195	NO	MEDIUM	ADEQUATE	NEVER	3	NEVER
130	2	YES	NONBC	17.5	14.063	NO	MEDIUM	ADEQUATE	NEVER	3	NEVER
131	7	YES	NONBC	MISSING	MISSING	NO	SHORT	SEDENTAR	NEVER	3	NEVER
132	2	NO	NONBC	MISSING	MISSING	NO	SHORT	ADEQUATE	NEVER	3	NEVER
133	3	NO	NONBC	MISSING	7	YES	LONG	VERYACTI	ONCE	3	SOMETIMES
134	2	YES	NONBC	MISSING	MISSING	YES	MEDIUM	SEDENTAR	ONCEWEEK	4	NEVER
135	3	NO	NONBC	30.769	13.402	YES	SHORT	ACTIVE	SEVERALPERDAY	3	NEVER
136	4	YES	NONBC	MISSING	MISSING	NO	MEDIUM	ADEQUATE	NEVER	4	NEVER
137	6	NO	BC	5.031	6.627	YES	LONG	SEDENTAR	ONCE	2	NEVER
138	3	YES	NONBC	24.54	14.348	NO	SHORT	ADEQUATE	NEVER	2	NEVER
139	2	YES	NONBC	23.669	11.207	NO	SHORT	SEDENTAR	NEVER	3	NEVER
140	2	YES	NONBC	22.152	10	NO	MEDIUM	ADEQUATE	NEVER	4	NEVER
141	3	YES	NONBC	26.25	MISSING	YES	MEDIUM	ACTIVE	ONCE	3	OFTEN
142	2	YES	NONBC	25.843	14.286	NO	LONG	ADEQUATE	NEVER	3	SOMETIMES
143	2	NO	NONBC	MISSING	MISSING	NO	SHORT	ACTIVE	NEVER	3	NEVER
144	2	YES	NONBC	MISSING	MISSING	NO	MEDIUM	ADEQUATE	NEVER	4	NEVER
145	2	YES	NONBC	16.084	12.5	NO	LONG	ACTIVE	NEVER	3	NEVER
146	3	NO	NONBC	25.874	11.236	NO	SHORT	SEDENTAR	NEVER	2	NEVER
147	2	NO	NONBC	13.571	17.241	NO	MEDIUM	VERYACTI	NEVER	3	NEVER
148	2	YES	NONBC	30.233	18.182	NO	SHORT	ADEQUATE	NEVER	3	NEVER
149	2	YES	NONBC	10.976	9.009	NO	SHORT	ACTIVE	SEVERALWEEK	4	NEVER
150	5	YES	NONBC	16.279	11.607	NO	SHORT	SEDENTAR	SEVERALMONTH	3	NEVER
151	2	YES	NONBC	17.647	16	NO	MEDIUM	ADEQUATE	NEVER	2	NEVER
152	2	YES	NONBC	21.023	11.321	NO	MEDIUM	VERYACTI	NEVER	3	SOMETIMES
153	2	YES	NONBC	19.872	13.095	NO	SHORT	ADEQUATE	NEVER	2	NEVER
154	4	YES	NONBC	12.121	15.152	NO	LONG	ACTIVE	NEVER	4	SOMETIMES
155	3	YES	NONBC	12.778	MISSING	NO	SHORT	SEDENTAR	NEVER	3	NEVER
156	2	NO	NONBC	20.787	MISSING	NO	SHORT	VERYACTI	NEVER	3	NEVER
157	2	NO	NONBC	21.875	11.111	NO	SHORT	ADEQUATE	NEVER	3	NEVER
158	2	YES	NONBC	25.294	11.161	NO	SHORT	ACTIVE	NEVER	1	NEVER
159	2	YES	NONBC	MISSING	MISSING	NO	SHORT	SEDENTAR	NEVER	4	NEVER
160	2	NO	NONBC	18	12.805	NO	SHORT	VERYACTI	NEVER	3	NEVER
161	2	YES	NONBC	MISSING	10.938	NO	SHORT	ACTIVE	NEVER	3	NEVER
162	5	YES	NONBC	15.714	13.953	YES	MEDIUM	SEDENTAR	SEVERALWEEK	3	NEVER
163	3	NO	NONBC	18.605	20.909	NO	SHORT	VERYACTI	SEVERALMONTH	3	NEVER
164	5	YES	NONBC	20.93	14.444	NO	SHORT	SEDENTAR	NEVER	4	NEVER
165	4	YES	NONBC	25.676	MISSING	NO	LONG	SEDENTAR	NEVER	4	NEVER
166	2	YES	NONBC	17.857	10.909	NO	MEDIUM	ACTIVE	SEVERALMONTH	3	NEVER
167	4	YES	NONBC	MISSING	12.162	NO	SHORT	ADEQUATE	SEVERALMONTH	4	SOMETIMES
168	4	YES	NONBC	19.178	MISSING	NO	MEDIUM	SEDENTAR	SEVERALWEEK	4	NEVER
169	2	YES	NONBC	MISSING	MISSING	NO	SHORT	ADEQUATE	NEVER	3	NEVER
170	3	YES	NONBC	MISSING	MISSING	NO	SHORT	SEDENTAR	NEVER	3	NEVER
171	2	YES	NONBC	MISSING	MISSING	YES	SHORT	VERYACTI	ONCE	3	NEVER
172	4	NO	NONBC	MISSING	11.504	NO	SHORT	ADEQUATE	SEVERALMONTH	4	SOMETIMES
173	2	YES	NONBC	MISSING	MISSING	NO	LONG	ACTIVE	SEVERALMONTH	3	NEVER
174	2	NO	NONBC	MISSING	MISSING	NO	SHORT	ACTIVE	NEVER	3	NEVER
175	10	NO	BC	-0.18	4.743	YES	LONG	SEDENTAR	SEVERALPERDAY	3	NEVER
176	3	YES	NONBC	14.685	9.917	NO	MEDIUM	ACTIVE	SEVERALWEEK	3	NEVER
177	2	NO	NONBC	18.232	MISSING	NO	MEDIUM	VERYACTI	NEVER	3	NEVER
178	4	YES	NONBC	20.482	MISSING	NO	SHORT	ADEQUATE	NEVER	4	NEVER
179	3	YES	NONBC	34.615	MISSING	NO	LONG	ADEQUATE	NEVER	3	NEVER
180	2	NO	NONBC	27.632	17.526	NO	SHORT	SEDENTAR	NEVER	4	NEVER
181	2	YES	NONBC	24.375	14.167	NO	SHORT	VERYACTI	ONCE	3	NEVER
182	2	NO	NONBC	15.957	MISSING	YES	SHORT	SEDENTAR	SEVERALWEEK	2	NEVER
183	3	YES	NONBC	16.667	17.431	NO	SHORT	SEDENTAR	NEVER	3	NEVER
184	2	YES	NONBC	28.205	MISSING	YES	SHORT	SEDENTAR	SEVERALMONTH	3	NEVER
185	2	NO	BC	9.321	2.5	NO	MEDIUM	VERYACTI	NEVER	3	NEVER
186	3	YES	NONBC	18.182	11.111	NO	SHORT	ADEQUATE	NEVER	4	NEVER
187	2	NO	NONBC	MISSING	12	NO	SHORT	VERYACTI	NEVER	3	NEVER
188	2	YES	NONBC	MISSING	MISSING	NO	SHORT	ACTIVE	NEVER	3	NEVER
189	2	YES	NONBC	MISSING	MISSING	NO	SHORT	ADEQUATE	NEVER	3	NEVER
190	2	YES	NONBC	MISSING	MISSING	NO	SHORT	ADEQUATE	SEVERALMONTH	4	NEVER
191	3	YES	NONBC	24.359	MISSING	NO	MEDIUM	SEDENTAR	NEVER	2	NEVER
192	3	YES	NONBC	28.235	16.346	NO	SHORT	VERYACTI	NEVER	3	SOMETIMES
193	2	NO	NONBC	MISSING	9.596	NO	SHORT	ACTIVE	NEVER	4	NEVER
194	3	YES	NONBC	MISSING	MISSING	YES	SHORT	ADEQUATE	SEVERALMONTH	3	NEVER
195	3	NO	NONBC	17.178	MISSING	NO	SHORT	ADEQUATE	ONCEWEEK	3	NEVER
196	5	NO	NONBC	23.75	15.741	NO	MEDIUM	ACTIVE	SEVERALMONTH	3	NEVER
197	2	YES	NONBC	MISSING	MISSING	NO	SHORT	ADEQUATE	NEVER	3	NEVER
198	4	NO	NONBC	MISSING	MISSING	YES	SHORT	ACTIVE	NEVER	3	NEVER
199	2	NO	NONBC	27.586	MISSING	NO	SHORT	SEDENTAR	NEVER	2	NEVER
200	2	NO	NONBC	MISSING	MISSING	NO	SHORT	ADEQUATE	NEVER	3	NEVER
201	2	YES	NONBC	20.635	12	NO	LONG	ADEQUATE	NEVER	3	NEVER
202	2	NO	NONBC	22.973	11	NO	SHORT	ACTIVE	NEVER	3	NEVER
203	2	YES	NONBC	26.087	14.706	NO	LONG	ACTIVE	NEVER	3	NEVER
204	3	YES	NONBC	22.857	12.385	NO	MEDIUM	ADEQUATE	NEVER	4	NEVER
205	3	YES	NONBC	20.482	16.842	NO	SHORT	ACTIVE	NEVER	4	NEVER
206	2	YES	NONBC	18.987	11.966	NO	SHORT	VERYACTI	NEVER	3	NEVER
207	2	YES	NONBC	MISSING	MISSING	NO	SHORT	VERYACTI	SEVERALMONTH	3	NEVER
208	2	YES	NONBC	MISSING	MISSING	YES	LONG	SEDENTAR	SEVERALWEEK	2	NEVER
209	3	YES	NONBC	24.211	11.765	NO	SHORT	ACTIVE	SEVERALMONTH	3	NEVER
210	2	YES	NONBC	MISSING	MISSING	NO	SHORT	ACTIVE	NEVER	3	NEVER
211	2	NO	NONBC	22.674	MISSING	NO	MEDIUM	ADEQUATE	NEVER	3	NEVER
212	2	YES	NONBC	20.879	12.389	NO	SHORT	ACTIVE	SEVERALMONTH	3	SOMETIMES
213	2	YES	NONBC	23.377	17.89	NO	SPHYNX	VERYACTI	NEVER	3	OFTEN
214	2	NO	NONBC	23.438	MISSING	NO	SHORT	ADEQUATE	NEVER	4	SOMETIMES
215	2	YES	NONBC	23.529	14.151	NO	SHORT	ACTIVE	SEVERALMONTH	3	NEVER
216	3	NO	NONBC	24.242	11.039	NO	MEDIUM	SEDENTAR	SEVERALMONTH	3	SOMETIMES
217	5	YES	NONBC	20.313	9.195	NO	LONG	ADEQUATE	NEVER	3	NEVER
218	5	YES	NONBC	12.941	17.895	NO	SHORT	ADEQUATE	NEVER	4	SOMETIMES
219	2	YES	NONBC	MISSING	MISSING	NO	SHORT	ACTIVE	NEVER	3	NEVER
220	2	YES	NONBC	20.779	22.314	NO	SHORT	ACTIVE	NEVER	3	NEVER
221	2	YES	NONBC	MISSING	MISSING	NO	SHORT	ADEQUATE	NEVER	2	NEVER
222	4	YES	NONBC	17.391	20.732	NO	MEDIUM	ADEQUATE	NEVER	3	SOMETIMES
223	3	YES	NONBC	22.388	MISSING	YES	MEDIUM	SEDENTAR	NEVER	4	NEVER
224	2	YES	NONBC	24.324	8.247	NO	LONG	SEDENTAR	NEVER	3	NEVER
225	2	YES	NONBC	27.16	11.475	NO	MEDIUM	ADEQUATE	SEVERALMONTH	2	SOMETIMES
226	2	NO	NONBC	23.75	9.091	NO	MEDIUM	ACTIVE	NEVER	3	NEVER
227	4	YES	NONBC	MISSING	MISSING	NO	SHORT	ACTIVE	SEVERALMONTH	3	NEVER
228	2	YES	NONBC	18.554	18.519	NO	SHORT	SEDENTAR	NEVER	3	NEVER
229	3	YES	NONBC	MISSING	MISSING	NO	SHORT	SEDENTAR	SEVERALWEEK	4	NEVER
230	2	YES	NONBC	MISSING	MISSING	NO	SHORT	ADEQUATE	NEVER	3	NEVER
231	3	YES	NONBC	MISSING	MISSING	NO	SHORT	SEDENTAR	NEVER	4	NEVER
232	4	YES	NONBC	20.833	13.861	NO	LONG	ADEQUATE	NEVER	3	NEVER
233	3	NO	NONBC	MISSING	MISSING	NO	SHORT	SEDENTAR	NEVER	3	NEVER
234	2	YES	NONBC	MISSING	7.66	YES	SHORT	SEDENTAR	SEVERALWEEK	3	NEVER
235	2	YES	NONBC	MISSING	MISSING	NO	MEDIUM	ADEQUATE	SEVERALWEEK	3	NEVER
236	3	NO	NONBC	25.61	22.222	NO	SHORT	ADEQUATE	NEVER	3	NEVER
237	3	YES	NONBC	24.54	MISSING	NO	SHORT	ADEQUATE	NEVER	3	NEVER
238	2	YES	NONBC	25	MISSING	NO	MEDIUM	ADEQUATE	NEVER	4	NEVER
239	3	YES	NONBC	17.178	10.825	NO	SHORT	ADEQUATE	NEVER	3	NEVER
240	3	YES	NONBC	22.5	MISSING	YES	SHORT	SEDENTAR	ONCE	4	NEVER
241	3	NO	NONBC	31.25	11.818	NO	MEDIUM	ADEQUATE	NEVER	3	NEVER
242	3	YES	NONBC	24.419	11	NO	MEDIUM	ACTIVE	NEVER	4	NEVER
243	4	YES	NONBC	23.529	16.19	NO	SHORT	SEDENTAR	NEVER	3	NEVER
244	3	YES	NONBC	26.667	19.743	NO	MEDIUM	ACTIVE	NEVER	3	NEVER
245	2	YES	NONBC	MISSING	14.773	NO	LONG	ADEQUATE	NEVER	2	NEVER
246	2	NO	NONBC	17.391	13.245	NO	SHORT	ADEQUATE	NEVER	3	NEVER
247	2	YES	NONBC	19.737	13.291	NO	SHORT	SEDENTAR	NEVER	4	NEVER
248	3	YES	NONBC	18.824	15.094	NO	SHORT	ACTIVE	NEVER	3	NEVER
249	2	NO	NONBC	MISSING	MISSING	NO	MEDIUM	ADEQUATE	NEVER	3	NEVER
250	3	NO	NONBC	21.739	MISSING	YES	SHORT	ADEQUATE	SEVERALWEEK	4	NEVER
251	6	NO	NONBC	MISSING	MISSING	NO	SHORT	ACTIVE	NEVER	3	NEVER
252	2	NO	NONBC	27.333	MISSING	NO	SHORT	SEDENTAR	NEVER	3	NEVER
253	2	YES	NONBC	MISSING	MISSING	YES	SHORT	SEDENTAR	SEVERALMONTH	3	NEVER
254	2	NO	NONBC	12.5	15.044	NO	SHORT	ADEQUATE	NEVER	4	NEVER
255	3	NO	NONBC	25	19.807	NO	MEDIUM	SEDENTAR	NEVER	3	NEVER
256	2	YES	NONBC	MISSING	16.832	YES	SHORT	ADEQUATE	NEVER	3	NEVER
257	2	NO	NONBC	15.663	MISSING	NO	SHORT	VERYACTI	NEVER	3	NEVER
258	2	NO	NONBC	MISSING	MISSING	NO	SHORT	ADEQUATE	NEVER	3	NEVER
259	5	YES	NONBC	MISSING	MISSING	NO	SHORT	ADEQUATE	SEVERALWEEK	3	NEVER
260	2	YES	NONBC	18.605	MISSING	NO	SHORT	SEDENTAR	NEVER	2	SOMETIMES
261	4	NO	NONBC	11.976	MISSING	YES	SHORT	ADEQUATE	ONCE	3	NEVER
262	3	YES	NONBC	MISSING	MISSING	NO	MEDIUM	ADEQUATE	NEVER	3	SOMETIMES
263	4	NO	NONBC	19.277	MISSING	YES	SHORT	ACTIVE	SEVERALPERDAY	2	SOMETIMES
264	3	YES	NONBC	MISSING	MISSING	NO	SHORT	ADEQUATE	NEVER	3	NEVER
265	6	NO	NONBC	10.625	7.151	NO	MEDIUM	ADEQUATE	NEVER	4	NEVER
266	2	YES	NONBC	24.242	65.421	NO	SHORT	SEDENTAR	NEVER	3	NEVER
267	4	NO	NONBC	19.459	9.174	NO	LONG	ADEQUATE	SEVERALWEEK	3	NEVER
268	3	YES	NONBC	28.395	MISSING	NO	SHORT	ADEQUATE	NEVER	2	NEVER
269	3	YES	NONBC	MISSING	MISSING	NO	MEDIUM	ADEQUATE	NEVER	4	NEVER
270	3	NO	NONBC	14.722	MISSING	NO	SHORT	ADEQUATE	SEVERALMONTH	3	NEVER
271	4	NO	NONBC	24.691	MISSING	YES	MEDIUM	SEDENTAR	SEVERALWEEK	3	NEVER
272	2	YES	NONBC	MISSING	MISSING	NO	SHORT	ADEQUATE	NEVER	3	NEVER
273	2	YES	NONBC	MISSING	17.222	NO	SHORT	ADEQUATE	NEVER	4	NEVER
274	2	YES	NONBC	21.519	11.842	YES	MEDIUM	ADEQUATE	ONCE	3	NEVER
275	3	YES	NONBC	MISSING	MISSING	YES	MEDIUM	ADEQUATE	SEVERALMONTH	4	NEVER
276	2	NO	NONBC	25.949	MISSING	NO	SHORT	ADEQUATE	NEVER	3	NEVER
277	3	YES	NONBC	25.641	MISSING	NO	SHORT	ADEQUATE	NEVER	4	NEVER
278	2	NO	NONBC	29.268	MISSING	NO	MEDIUM	SEDENTAR	NEVER	3	NEVER
279	2	YES	NONBC	MISSING	MISSING	NO	SHORT	ACTIVE	NEVER	3	NEVER
280	3	YES	NONBC	MISSING	MISSING	NO	SHORT	ADEQUATE	SEVERALMONTH	3	NEVER
281	2	YES	NONBC	22.667	18.137	NO	SHORT	ADEQUATE	NEVER	4	NEVER
282	2	YES	NONBC	24.719	MISSING	NO	SHORT	VERYACTI	NEVER	3	NEVER
283	2	YES	NONBC	MISSING	MISSING	NO	SHORT	VERYACTI	NEVER	2	NEVER
284	2	YES	NONBC	21.333	16.848	NO	LONG	ADEQUATE	NEVER	3	NEVER
285	7	NO	NONBC	MISSING	MISSING	NO	MEDIUM	ADEQUATE	NEVER	4	NEVER
286	4	NO	NONBC	12.667	MISSING	NO	MEDIUM	SEDENTAR	NEVER	1	NEVER
287	2	NO	NONBC	MISSING	MISSING	YES	SHORT	SEDENTAR	NEVER	3	NEVER
288	2	YES	NONBC	MISSING	MISSING	NO	SHORT	ACTIVE	SEVERALMONTH	3	NEVER
289	4	YES	NONBC	MISSING	20.149	NO	SHORT	SEDENTAR	SEVERALWEEK	4	NEVER
290	3	YES	NONBC	18.121	MISSING	NO	MEDIUM	ADEQUATE	NEVER	3	NEVER
291	4	YES	NONBC	MISSING	MISSING	NO	MEDIUM	ADEQUATE	ONCE	4	NEVER
292	4	YES	NONBC	22.46	13.559	NO	MEDIUM	SEDENTAR	SEVERALMONTH	3	NEVER
293	2	YES	NONBC	MISSING	MISSING	NO	SHORT	VERYACTI	SEVERALMONTH	3	NEVER
294	4	YES	NONBC	MISSING	MISSING	NO	SHORT	ADEQUATE	SEVERALMONTH	4	NEVER
295	4	NO	NONBC	22.059	13.27	NO	SHORT	ADEQUATE	SEVERALMONTH	3	NEVER
296	2	YES	NONBC	MISSING	MISSING	NO	MEDIUM	ADEQUATE	SEVERALMONTH	1	SOMETIMES
297	3	NO	NONBC	MISSING	MISSING	NO	SHORT	ACTIVE	SEVERALWEEK	3	NEVER
298	3	YES	NONBC	26.471	10.577	NO	SHORT	ADEQUATE	NEVER	4	NEVER
299	2	YES	NONBC	MISSING	MISSING	NO	SHORT	SEDENTAR	NEVER	1	NEVER
300	2	YES	NONBC	MISSING	MISSING	NO	MEDIUM	ADEQUATE	NEVER	3	NEVER
301	2	NO	NONBC	21.951	MISSING	NO	MEDIUM	ADEQUATE	NEVER	3	NEVER
302	4	YES	NONBC	MISSING	MISSING	NO	SHORT	SEDENTAR	NEVER	3	NEVER
303	3	YES	NONBC	23.333	16.379	NO	SHORT	ADEQUATE	NEVER	3	NEVER
304	4	YES	NONBC	MISSING	MISSING	NO	SHORT	ADEQUATE	SEVERALMONTH	2	NEVER
305	2	YES	NONBC	25.352	13.228	NO	SHORT	ADEQUATE	NEVER	3	NEVER
306	2	YES	NONBC	MISSING	MISSING	NO	SHORT	ADEQUATE	NEVER	3	NEVER
307	2	YES	NONBC	MISSING	MISSING	NO	MEDIUM	SEDENTAR	SEVERALMONTH	2	SOMETIMES
308	3	NO	NONBC	MISSING	MISSING	NO	MEDIUM	ADEQUATE	NEVER	3	NEVER
309	3	YES	NONBC	27.326	MISSING	NO	SHORT	ADEQUATE	NEVER	3	NEVER
310	2	YES	NONBC	MISSING	10.87	NO	LONG	ADEQUATE	NEVER	3	NEVER
311	2	YES	NONBC	MISSING	23.478	NO	SHORT	ADEQUATE	NEVER	3	NEVER
312	4	YES	NONBC	26.923	17.273	YES	LONG	ACTIVE	NEVER	3	NEVER
313	2	YES	NONBC	25.641	15.306	NO	MEDIUM	SEDENTAR	SEVERALMONTH	3	SOMETIMES
314	2	YES	NONBC	MISSING	MISSING	NO	SHORT	ACTIVE	NEVER	3	NEVER
315	2	YES	NONBC	MISSING	MISSING	NO	LONG	ACTIVE	NEVER	3	NEVER
316	3	YES	NONBC	MISSING	MISSING	NO	SHORT	ADEQUATE	NEVER	3	NEVER
317	3	YES	NONBC	MISSING	MISSING	NO	LONG	SEDENTAR	NEVER	4	NEVER
318	2	NO	NONBC	MISSING	MISSING	NO	SHORT	ADEQUATE	NEVER	3	NEVER
319	3	YES	NONBC	17.606	13.793	NO	SHORT	ADEQUATE	SEVERALMONTH	3	NEVER
320	2	YES	NONBC	MISSING	MISSING	NO	MEDIUM	ADEQUATE	NEVER	3	NEVER
321	2	YES	NONBC	16	13.043	NO	SHORT	ADEQUATE	NEVER	3	NEVER
322	3	YES	NONBC	25.294	9.524	NO	LONG	SEDENTAR	NEVER	2	NEVER
323	2	NO	NONBC	22.222	15.306	NO	SHORT	ACTIVE	NEVER	3	NEVER
324	2	YES	NONBC	21.429	MISSING	NO	SHORT	ADEQUATE	NEVER	3	NEVER
325	3	YES	NONBC	25.309	12.5	NO	SHORT	ADEQUATE	NEVER	3	NEVER
326	4	YES	NONBC	MISSING	MISSING	NO	SHORT	ADEQUATE	NEVER	4	NEVER
327	2	YES	NONBC	MISSING	17.29	NO	SHORT	VERYACTI	NEVER	3	SOMETIMES
328	3	YES	NONBC	22.472	13.793	NO	MEDIUM	ADEQUATE	NEVER	4	NEVER
329	2	NO	NONBC	MISSING	MISSING	NO	SHORT	ACTIVE	NEVER	3	NEVER
330	3	YES	NONBC	MISSING	MISSING	NO	SHORT	SEDENTAR	NEVER	4	NEVER
331	4	YES	NONBC	MISSING	MISSING	NO	SHORT	ADEQUATE	SEVERALMONTH	3	NEVER
332	2	YES	NONBC	MISSING	MISSING	NO	SHORT	ADEQUATE	NEVER	4	NEVER
333	2	NO	NONBC	MISSING	MISSING	NO	MEDIUM	SEDENTAR	NEVER	3	NEVER
334	3	YES	BC	8.75	2.5	YES	LONG	ADEQUATE	SEVERALWEEK	3	OFTEN
335	2	YES	NONBC	20	MISSING	NO	SHORT	VERYACTI	SEVERALMONTH	3	NEVER
336	4	YES	NONBC	MISSING	MISSING	NO	SHORT	ACTIVE	NEVER	3	NEVER
337	2	YES	NONBC	27.778	23.684	NO	SHORT	ADEQUATE	NEVER	3	NEVER
338	2	YES	NONBC	MISSING	MISSING	NO	SHORT	SEDENTAR	NEVER	4	NEVER
339	2	YES	NONBC	23.448	14.451	NO	SHORT	VERYACTI	NEVER	3	NEVER
340	2	YES	NONBC	MISSING	MISSING	NO	SHORT	ADEQUATE	NEVER	3	NEVER
341	5	YES	NONBC	MISSING	MISSING	YES	SHORT	SEDENTAR	ONCE	4	NEVER
342	3	NO	NONBC	20.93	MISSING	NO	SHORT	ACTIVE	NEVER	3	NEVER
343	2	YES	NONBC	MISSING	MISSING	NO	SHORT	VERYACTI	NEVER	3	SOMETIMES
344	3	NO	NONBC	26.263	18.31	NO	SHORT	ADEQUATE	NEVER	3	NEVER
345	3	YES	NONBC	MISSING	MISSING	NO	SHORT	SEDENTAR	NEVER	4	NEVER
346	2	YES	NONBC	21.591	13	NO	MEDIUM	ACTIVE	NEVER	3	NEVER
347	5	YES	BC	4.839	2	NO	LONG	ACTIVE	NEVER	3	NEVER
348	2	NO	NONBC	MISSING	MISSING	NO	SHORT	ACTIVE	SEVERALMONTH	3	NEVER
349	2	YES	BC	8.427	4.464	YES	LONG	SEDENTAR	ONCE	2	OFTEN
350	3	NO	NONBC	MISSING	10.569	NO	SHORT	ACTIVE	NEVER	3	NEVER
351	2	YES	NONBC	MISSING	MISSING	NO	SHORT	ACTIVE	NEVER	3	NEVER
352	3	NO	NONBC	MISSING	11.962	YES	MEDIUM	ADEQUATE	ONCE	3	NEVER
353	3	NO	NONBC	22.093	MISSING	YES	SHORT	SEDENTAR	SEVERALWEEK	2	NEVER
354	3	YES	NONBC	19.786	MISSING	YES	SHORT	ACTIVE	SEVERALPERDAY	3	NEVER
355	2	YES	NONBC	17.391	MISSING	NO	SHORT	ADEQUATE	NEVER	3	NEVER
356	2	NO	NONBC	MISSING	14.286	NO	SHORT	ACTIVE	NEVER	3	NEVER
357	6	YES	BC	2.206	2.976	YES	LONG	SEDENTAR	ONCE	2	OFTEN
358	3	YES	NONBC	22.472	13.372	NO	MEDIUM	ADEQUATE	NEVER	3	NEVER
359	4	NO	NONBC	18.889	21.635	NO	MEDIUM	VERYACTI	NEVER	3	SOMETIMES
360	3	YES	NONBC	21.687	13.793	NO	MEDIUM	SEDENTAR	NEVER	3	NEVER
361	3	YES	NONBC	18.987	8.427	NO	MEDIUM	ADEQUATE	NEVER	3	NEVER
362	3	YES	NONBC	MISSING	MISSING	YES	SHORT	SEDENTAR	SEVERALMONTH	4	NEVER
363	3	YES	NONBC	19.595	10.39	NO	SHORT	ADEQUATE	NEVER	4	NEVER
364	2	NO	NONBC	MISSING	MISSING	NO	SHORT	ADEQUATE	NEVER	3	NEVER
365	2	YES	NONBC	23.81	MISSING	NO	SHORT	ACTIVE	NEVER	3	NEVER
366	3	NO	NONBC	MISSING	MISSING	NO	SHORT	ACTIVE	NEVER	3	NEVER
367	5	YES	NONBC	11.111	MISSING	YES	SHORT	SEDENTAR	ONCE	4	NEVER
368	2	NO	NONBC	MISSING	MISSING	NO	SHORT	SEDENTAR	NEVER	3	NEVER
369	3	YES	NONBC	MISSING	MISSING	YES	SHORT	SEDENTAR	SEVERALWEEK	3	NEVER
370	2	NO	NONBC	MISSING	17.647	NO	SHORT	VERYACTI	NEVER	2	NEVER
371	2	NO	NONBC	28.378	9.659	NO	SHORT	ADEQUATE	NEVER	3	NEVER
372	2	NO	NONBC	MISSING	26.667	NO	SHORT	ACTIVE	NEVER	3	NEVER
373	4	YES	NONBC	14.815	MISSING	NO	SHORT	ADEQUATE	NEVER	3	NEVER
374	4	YES	NONBC	MISSING	MISSING	NO	MEDIUM	ADEQUATE	NEVER	3	SOMETIMES
375	2	YES	NONBC	MISSING	8.197	NO	SHORT	ACTIVE	SEVERALMONTH	2	NEVER
376	4	YES	NONBC	MISSING	10.185	NO	MEDIUM	ADEQUATE	NEVER	4	OFTEN
377	2	YES	NONBC	MISSING	MISSING	NO	SHORT	SEDENTAR	NEVER	2	NEVER
378	2	NO	NONBC	MISSING	MISSING	YES	LONG	ADEQUATE	SEVERALWEEK	4	NEVER
379	3	YES	NONBC	MISSING	MISSING	YES	SHORT	ADEQUATE	SEVERALWEEK	3	NEVER
380	2	NO	NONBC	MISSING	MISSING	NO	MEDIUM	ADEQUATE	NEVER	3	NEVER
381	3	YES	NONBC	18.421	12.727	NO	SHORT	SEDENTAR	NEVER	4	NEVER
382	3	NO	NONBC	MISSING	12.593	NO	SHORT	ADEQUATE	NEVER	4	NEVER
383	2	YES	NONBC	15.294	12.621	NO	LONG	ACTIVE	NEVER	3	NEVER
384	2	YES	NONBC	MISSING	14.286	NO	SHORT	ACTIVE	NEVER	3	NEVER
385	2	YES	NONBC	22.807	15.044	YES	MEDIUM	ACTIVE	NEVER	3	NEVER
386	3	NO	NONBC	16.875	11.111	NO	SHORT	SEDENTAR	SEVERALMONTH	4	NEVER
387	3	NO	NONBC	MISSING	MISSING	NO	MEDIUM	ACTIVE	NEVER	3	NEVER
388	3	NO	NONBC	MISSING	MISSING	NO	SHORT	SEDENTAR	NEVER	3	NEVER
389	4	YES	NONBC	22.674	9.896	NO	SHORT	ADEQUATE	NEVER	4	NEVER
390	3	YES	NONBC	MISSING	MISSING	NO	MEDIUM	ACTIVE	SEVERALWEEK	3	NEVER
391	2	NO	NONBC	22.34	MISSING	NO	SHORT	ADEQUATE	NEVER	3	NEVER
392	3	YES	NONBC	19.512	13.333	YES	LONG	ADEQUATE	NEVER	3	SOMETIMES
393	3	YES	NONBC	22.5	MISSING	NO	MEDIUM	ADEQUATE	NEVER	3	NEVER
394	2	YES	NONBC	MISSING	MISSING	NO	SHORT	ADEQUATE	SEVERALMONTH	3	NEVER
395	2	NO	NONBC	MISSING	11.446	YES	SHORT	VERYACTI	SEVERALWEEK	4	NEVER
396	2	YES	NONBC	MISSING	18.75	NO	SHORT	ADEQUATE	NEVER	4	NEVER
397	2	NO	NONBC	MISSING	8.962	NO	SHORT	ACTIVE	SEVERALMONTH	4	NEVER
398	2	YES	NONBC	MISSING	MISSING	NO	LONG	ADEQUATE	NEVER	3	NEVER
399	3	YES	NONBC	MISSING	10.776	NO	SHORT	ADEQUATE	NEVER	3	NEVER
400	2	YES	NONBC	19.481	MISSING	NO	LONG	ADEQUATE	SEVERALMONTH	2	NEVER
401	2	YES	NONBC	25	MISSING	NO	SHORT	SEDENTAR	NEVER	3	NEVER
402	8	YES	BC	-0.303	MISSING	YES	SHORT	ADEQUATE	SEVERALWEEK	4	NEVER
403	3	YES	NONBC	MISSING	MISSING	NO	LONG	ADEQUATE	SEVERALMONTH	4	NEVER
404	2	YES	NONBC	MISSING	MISSING	NO	SHORT	ADEQUATE	NEVER	3	NEVER
405	2	YES	NONBC	27.083	20.69	NO	SHORT	ADEQUATE	NEVER	3	NEVER
406	2	YES	NONBC	MISSING	MISSING	NO	SHORT	VERYACTI	NEVER	3	NEVER
407	2	YES	NONBC	29.703	MISSING	YES	SHORT	ADEQUATE	ONCE	3	NEVER
408	3	YES	NONBC	MISSING	10.345	NO	LONG	ADEQUATE	NEVER	3	NEVER
409	2	NO	NONBC	MISSING	MISSING	NO	SHORT	ADEQUATE	NEVER	3	NEVER
410	2	NO	NONBC	MISSING	MISSING	NO	SHORT	ADEQUATE	NEVER	3	NEVER
411	2	NO	NONBC	27	MISSING	NO	SHORT	VERYACTI	NEVER	3	NEVER
412	4	NO	NONBC	MISSING	MISSING	NO	SHORT	ADEQUATE	NEVER	3	NEVER
413	3	YES	NONBC	MISSING	MISSING	NO	SHORT	ACTIVE	SEVERALMONTH	3	NEVER
414	6	NO	NONBC	MISSING	MISSING	NO	LONG	SEDENTAR	SEVERALMONTH	4	NEVER
415	3	YES	NONBC	MISSING	MISSING	NO	SHORT	ADEQUATE	NEVER	3	NEVER
416	2	YES	NONBC	MISSING	MISSING	NO	SHORT	ADEQUATE	NEVER	3	NEVER
417	3	YES	NONBC	24.468	15.023	NO	SHORT	VERYACTI	NEVER	3	NEVER
418	3	YES	NONBC	26.263	MISSING	YES	SHORT	ACTIVE	SEVERALWEEK	1	NEVER
419	3	YES	NONBC	MISSING	MISSING	NO	LONG	ADEQUATE	NEVER	3	NEVER
420	2	NO	NONBC	MISSING	MISSING	YES	MEDIUM	ADEQUATE	SEVERALWEEK	3	NEVER
421	3	YES	NONBC	MISSING	MISSING	YES	SHORT	SEDENTAR	ONCE	2	NEVER
422	2	YES	NONBC	20.779	10.309	NO	SHORT	VERYACTI	NEVER	3	NEVER
423	2	NO	NONBC	MISSING	MISSING	YES	SHORT	SEDENTAR	SEVERALMONTH	2	NEVER
424	2	YES	NONBC	25.301	10.377	NO	SHORT	ACTIVE	NEVER	3	NEVER
425	3	YES	NONBC	26.752	MISSING	NO	SHORT	SEDENTAR	SEVERALMONTH	4	NEVER
426	4	NO	NONBC	MISSING	MISSING	NO	MEDIUM	ADEQUATE	SEVERALWEEK	4	NEVER
427	3	YES	NONBC	MISSING	MISSING	NO	LONG	ACTIVE	SEVERALMONTH	3	NEVER
428	2	NO	NONBC	MISSING	6.711	YES	SHORT	ADEQUATE	SEVERALMONTH	3	NEVER
429	3	NO	NONBC	MISSING	MISSING	NO	SHORT	ADEQUATE	NEVER	4	NEVER
430	4	YES	NONBC	MISSING	8.671	YES	SHORT	ADEQUATE	SEVERALWEEK	3	NEVER
431	4	YES	NONBC	24.667	MISSING	YES	MEDIUM	ACTIVE	SEVERALWEEK	4	NEVER
432	2	YES	NONBC	19.38	MISSING	YES	SHORT	ACTIVE	SEVERALMONTH	3	NEVER
433	2	YES	NONBC	MISSING	MISSING	NO	SHORT	VERYACTI	NEVER	4	NEVER
434	4	YES	NONBC	23.622	MISSING	YES	SHORT	ACTIVE	ONCE	3	NEVER
435	3	YES	NONBC	MISSING	MISSING	NO	LONG	ADEQUATE	NEVER	3	NEVER
436	3	YES	NONBC	MISSING	9.574	NO	SHORT	ADEQUATE	NEVER	3	NEVER
437	2	YES	NONBC	MISSING	MISSING	YES	LONG	ADEQUATE	SEVERALWEEK	3	NEVER
438	3	YES	NONBC	MISSING	10.169	NO	SHORT	ADEQUATE	NEVER	3	NEVER
439	2	YES	NONBC	MISSING	MISSING	NO	SHORT	ADEQUATE	NEVER	2	NEVER
440	2	YES	NONBC	MISSING	MISSING	NO	SHORT	ADEQUATE	NEVER	3	NEVER
441	3	YES	NONBC	24.699	MISSING	YES	SHORT	ACTIVE	SEVERALMONTH	3	SOMETIMES
442	3	YES	NONBC	23.333	MISSING	NO	SHORT	ACTIVE	NEVER	3	NEVER
443	3	YES	NONBC	MISSING	9.091	YES	SHORT	SEDENTAR	SEVERALWEEK	3	SOMETIMES
444	3	NO	NONBC	MISSING	MISSING	NO	SHORT	ADEQUATE	NEVER	4	NEVER
445	2	YES	NONBC	MISSING	MISSING	NO	SHORT	ADEQUATE	NEVER	3	NEVER
446	3	NO	NONBC	MISSING	MISSING	NO	SHORT	ADEQUATE	NEVER	3	NEVER
447	2	NO	NONBC	MISSING	MISSING	NO	LONG	ADEQUATE	NEVER	3	NEVER
448	2	YES	NONBC	MISSING	MISSING	NO	SHORT	ADEQUATE	NEVER	3	NEVER
449	2	NO	NONBC	MISSING	MISSING	NO	LONG	SEDENTAR	NEVER	3	NEVER
450	3	YES	NONBC	MISSING	MISSING	NO	SHORT	SEDENTAR	NEVER	3	NEVER
451	3	NO	NONBC	MISSING	MISSING	NO	SHORT	SEDENTAR	NEVER	4	NEVER
452	2	NO	NONBC	MISSING	MISSING	NO	SHORT	ADEQUATE	NEVER	3	NEVER
453	2	NO	NONBC	MISSING	MISSING	NO	MEDIUM	ADEQUATE	NEVER	2	NEVER
454	2	NO	NONBC	20.28	MISSING	NO	SHORT	ADEQUATE	NEVER	2	NEVER
455	5	YES	BC	3.731	MISSING	NO	SHORT	ADEQUATE	ONCEWEEK	3	SOMETIMES
456	2	NO	NONBC	MISSING	MISSING	NO	SHORT	ADEQUATE	NEVER	3	NEVER
457	3	YES	NONBC	MISSING	13.187	YES	SHORT	ADEQUATE	SEVERALPERDAY	4	NEVER
458	4	NO	NONBC	MISSING	8.654	NO	LONG	ADEQUATE	NEVER	3	NEVER
459	4	NO	NONBC	15	12.381	NO	LONG	SEDENTAR	NEVER	4	NEVER
460	3	YES	NONBC	MISSING	MISSING	NO	SHORT	SEDENTAR	NEVER	3	SOMETIMES
461	3	YES	NONBC	16.556	MISSING	NO	SHORT	SEDENTAR	NEVER	2	NEVER
462	2	YES	NONBC	MISSING	MISSING	YES	SHORT	VERYACTI	SEVERALWEEK	3	NEVER
463	3	YES	NONBC	MISSING	MISSING	NO	MEDIUM	SEDENTAR	NEVER	4	NEVER
464	2	YES	NONBC	MISSING	MISSING	NO	SHORT	ADEQUATE	NEVER	3	NEVER
465	2	NO	NONBC	MISSING	MISSING	NO	SHORT	ACTIVE	NEVER	3	NEVER
466	2	YES	NONBC	MISSING	11.957	NO	SHORT	SEDENTAR	NEVER	3	NEVER
467	3	YES	NONBC	MISSING	MISSING	YES	SHORT	ADEQUATE	SEVERALMONTH	4	NEVER
468	4	NO	NONBC	MISSING	MISSING	NO	SHORT	SEDENTAR	NEVER	1	NEVER
469	2	YES	NONBC	24.468	MISSING	NO	MEDIUM	ACTIVE	NEVER	3	NEVER
470	3	NO	NONBC	MISSING	14.151	NO	MEDIUM	ACTIVE	NEVER	3	NEVER
471	3	NO	NONBC	MISSING	13.393	NO	LONG	ACTIVE	NEVER	2	SOMETIMES
472	5	YES	BC	4.286	2.577	YES	LONG	ADEQUATE	NEVER	3	NEVER
473	4	YES	NONBC	MISSING	MISSING	NO	MEDIUM	SEDENTAR	NEVER	2	NEVER
474	2	YES	NONBC	16.901	9.091	NO	SHORT	ADEQUATE	NEVER	3	NEVER
475	3	YES	NONBC	MISSING	11.111	NO	SHORT	ADEQUATE	NEVER	3	NEVER
476	3	YES	NONBC	24.051	MISSING	NO	MEDIUM	ADEQUATE	NEVER	4	NEVER
477	2	NO	NONBC	MISSING	MISSING	NO	SHORT	SEDENTAR	NEVER	2	NEVER
478	2	YES	NONBC	MISSING	MISSING	NO	SHORT	ADEQUATE	NEVER	3	NEVER
479	3	NO	NONBC	MISSING	15.789	NO	MEDIUM	ADEQUATE	SEVERALMONTH	4	NEVER
480	2	NO	NONBC	28.261	MISSING	NO	LONG	ACTIVE	SEVERALMONTH	3	NEVER
481	2	YES	NONBC	MISSING	MISSING	NO	LONG	ADEQUATE	NEVER	3	NEVER
482	2	YES	NONBC	MISSING	MISSING	NO	LONG	ADEQUATE	SEVERALMONTH	3	NEVER
483	3	YES	NONBC	26.667	MISSING	NO	SHORT	SEDENTAR	NEVER	3	NEVER
484	3	NO	NONBC	23.077	MISSING	NO	SHORT	SEDENTAR	SEVERALMONTH	4	NEVER
485	3	YES	NONBC	MISSING	21.569	NO	SHORT	ACTIVE	NEVER	2	NEVER
486	2	NO	NONBC	MISSING	MISSING	YES	LONG	ADEQUATE	NEVER	4	NEVER
487	2	YES	NONBC	24.419	MISSING	NO	MEDIUM	ADEQUATE	NEVER	4	NEVER
488	4	YES	NONBC	26.25	MISSING	YES	SHORT	ACTIVE	SEVERALWEEK	4	NEVER
489	2	NO	NONBC	16.779	MISSING	NO	SHORT	VERYACTI	NEVER	3	NEVER
490	2	YES	NONBC	22.093	MISSING	NO	SHORT	ADEQUATE	SEVERALMONTH	3	NEVER
491	2	YES	NONBC	MISSING	13.475	NO	SHORT	VERYACTI	ONCEWEEK	3	NEVER
492	3	YES	NONBC	MISSING	MISSING	NO	SHORT	SEDENTAR	SEVERALWEEK	1	NEVER
493	2	YES	NONBC	MISSING	MISSING	NO	MEDIUM	ADEQUATE	SEVERALMONTH	3	NEVER
494	2	YES	NONBC	MISSING	11.194	NO	SHORT	ADEQUATE	NEVER	4	NEVER
495	4	YES	NONBC	MISSING	14.634	YES	SHORT	SEDENTAR	ONCE	3	NEVER
496	2	YES	NONBC	20.253	MISSING	NO	SHORT	SEDENTAR	NEVER	3	NEVER
497	3	YES	NONBC	MISSING	MISSING	NO	SHORT	SEDENTAR	SEVERALMONTH	4	NEVER
498	5	NO	NONBC	MISSING	1.02	NO	SHORT	ACTIVE	SEVERALMONTH	3	NEVER
499	3	NO	NONBC	MISSING	MISSING	NO	SHORT	SEDENTAR	NEVER	3	NEVER
500	7	NO	BC	-1.935	0.455	YES	LONG	ADEQUATE	SEVERALMONTH	3	NEVER
501	3	YES	NONBC	MISSING	10.476	NO	MEDIUM	ADEQUATE	SEVERALMONTH	3	NEVER
502	2	NO	NONBC	MISSING	10.326	NO	MEDIUM	ADEQUATE	NEVER	4	NEVER
503	2	YES	NONBC	MISSING	MISSING	NO	MEDIUM	ADEQUATE	NEVER	3	NEVER
504	4	NO	NONBC	MISSING	MISSING	NO	SHORT	SEDENTAR	NEVER	3	NEVER
505	3	YES	NONBC	MISSING	MISSING	NO	LONG	ADEQUATE	NEVER	3	NEVER
506	4	NO	NONBC	MISSING	MISSING	NO	MEDIUM	ADEQUATE	SEVERALMONTH	5	SOMETIMES
507	2	YES	NONBC	18.667	13.889	NO	MEDIUM	ADEQUATE	SEVERALMONTH	4	NEVER
508	3	YES	NONBC	20	13.208	NO	SHORT	ACTIVE	SEVERALMONTH	4	NEVER
509	4	YES	NONBC	MISSING	9.346	YES	SHORT	ACTIVE	ONCE	3	NEVER
510	3	YES	NONBC	MISSING	MISSING	NO	SHORT	ADEQUATE	NEVER	2	NEVER
511	2	YES	NONBC	MISSING	MISSING	YES	SHORT	ACTIVE	SEVERALPERDAY	3	NEVER
512	8	YES	NONBC	10.439	5.286	YES	SHORT	SEDENTAR	SEVERALWEEK	2	SOMETIMES
513	3	YES	NONBC	20.606	10.484	NO	LONG	ADEQUATE	NEVER	3	NEVER
514	2	NO	NONBC	MISSING	15.702	NO	SHORT	ADEQUATE	SEVERALWEEK	3	NEVER
515	9	YES	NONBC	8.693	4.348	YES	LONG	SEDENTAR	SEVERALPERDAY	3	NEVER
516	3	YES	NONBC	MISSING	MISSING	NO	LONG	SEDENTAR	NEVER	4	SOMETIMES
517	2	NO	NONBC	MISSING	MISSING	NO	LONG	SEDENTAR	NEVER	3	SOMETIMES
518	2	YES	NONBC	MISSING	11.321	NO	LONG	SEDENTAR	NEVER	2	NEVER
519	2	NO	NONBC	22.857	10.909	YES	SHORT	VERYACTI	SEVERALWEEK	3	NEVER
520	2	NO	NONBC	MISSING	MISSING	NO	SHORT	ACTIVE	NEVER	3	NEVER
521	2	NO	NONBC	MISSING	13.953	NO	SHORT	ADEQUATE	NEVER	4	NEVER
522	2	NO	NONBC	MISSING	MISSING	NO	SHORT	ACTIVE	NEVER	3	OFTEN
523	4	YES	NONBC	MISSING	MISSING	YES	SHORT	ACTIVE	SEVERALWEEK	3	NEVER
524	3	YES	NONBC	MISSING	MISSING	NO	SHORT	ADEQUATE	NEVER	3	NEVER
525	3	YES	NONBC	MISSING	MISSING	YES	SHORT	ADEQUATE	ONCE	3	NEVER
526	4	YES	NONBC	MISSING	MISSING	NO	SHORT	SEDENTAR	NEVER	2	NEVER
527	3	YES	NONBC	MISSING	MISSING	NO	SHORT	ADEQUATE	NEVER	3	NEVER
528	2	NO	NONBC	MISSING	10.194	NO	SHORT	ACTIVE	NEVER	3	NEVER
529	3	YES	NONBC	15.73	12.069	NO	MEDIUM	ADEQUATE	NEVER	3	NEVER
530	3	YES	NONBC	27.32	11.828	YES	SHORT	SEDENTAR	ONCE	4	NEVER
531	2	YES	NONBC	MISSING	MISSING	NO	SHORT	SEDENTAR	NEVER	4	NEVER
532	3	YES	NONBC	MISSING	MISSING	YES	SHORT	ADEQUATE	ONCE	3	NEVER
533	2	NO	NONBC	21.91	11.364	YES	SHORT	SEDENTAR	SEVERALWEEK	2	NEVER
534	3	YES	NONBC	MISSING	MISSING	NO	SHORT	ACTIVE	NEVER	3	SOMETIMES
535	2	NO	NONBC	22.222	11	NO	SHORT	ACTIVE	SEVERALWEEK	3	NEVER
536	4	YES	NONBC	MISSING	MISSING	NO	MEDIUM	ADEQUATE	NEVER	3	NEVER
537	3	YES	NONBC	22.472	15.054	YES	SHORT	ADEQUATE	SEVERALMONTH	3	SOMETIMES
538	4	NO	NONBC	MISSING	9.259	YES	SHORT	ADEQUATE	ONCEWEEK	3	NEVER
539	3	NO	NONBC	25.325	MISSING	NO	MEDIUM	ACTIVE	SEVERALMONTH	3	NEVER
540	6	NO	BC	4.324	3.933	YES	LONG	ADEQUATE	SEVERALWEEK	3	NEVER
541	3	YES	NONBC	13.077	MISSING	NO	LONG	ACTIVE	NEVER	3	NEVER
542	2	YES	NONBC	20.253	9.244	NO	MEDIUM	ACTIVE	NEVER	3	NEVER
543	2	NO	NONBC	MISSING	12.844	YES	MEDIUM	SEDENTAR	SEVERALWEEK	5	NEVER
544	3	YES	NONBC	MISSING	11.111	YES	SHORT	ACTIVE	SEVERALWEEK	3	NEVER
545	2	NO	NONBC	21.875	11.009	NO	SHORT	ADEQUATE	SEVERALMONTH	3	NEVER
546	3	YES	NONBC	21.839	11.304	NO	LONG	ADEQUATE	NEVER	3	OFTEN
547	2	YES	NONBC	MISSING	MISSING	NO	SHORT	ACTIVE	NEVER	4	NEVER
548	2	NO	NONBC	MISSING	MISSING	NO	LONG	ADEQUATE	NEVER	3	NEVER
549	4	YES	NONBC	26.136	16.822	NO	SHORT	ADEQUATE	NEVER	3	NEVER
550	4	YES	NONBC	21.528	13.043	YES	SHORT	SEDENTAR	SEVERALWEEK	4	NEVER
551	2	YES	NONBC	MISSING	MISSING	NO	LONG	ACTIVE	NEVER	3	NEVER
552	2	YES	NONBC	25.581	15.574	NO	SHORT	ADEQUATE	NEVER	3	NEVER
553	2	NO	NONBC	MISSING	MISSING	NO	SHORT	ACTIVE	NEVER	3	NEVER
554	2	NO	NONBC	MISSING	11.215	NO	MEDIUM	ADEQUATE	NEVER	4	NEVER
555	3	YES	NONBC	MISSING	9.091	NO	LONG	ADEQUATE	NEVER	3	NEVER
556	2	YES	NONBC	25	13.846	NO	SHORT	SEDENTAR	NEVER	4	NEVER
557	2	NO	NONBC	MISSING	11.607	NO	SPHYNX	ADEQUATE	SEVERALWEEK	3	SOMETIMES
558	6	YES	BC	5.696	6.818	YES	LONG	ADEQUATE	ONCE	3	NEVER
559	2	NO	NONBC	19.412	12.745	NO	MEDIUM	SEDENTAR	NEVER	4	NEVER
560	3	YES	NONBC	17.576	MISSING	NO	MEDIUM	ACTIVE	NEVER	3	NEVER
561	3	YES	NONBC	MISSING	MISSING	NO	SHORT	ADEQUATE	NEVER	3	NEVER
562	4	NO	NONBC	MISSING	MISSING	YES	SHORT	SEDENTAR	SEVERALWEEK	4	NEVER
563	3	YES	NONBC	24.294	16.505	NO	SHORT	SEDENTAR	SEVERALMONTH	2	NEVER
564	2	YES	NONBC	19.608	MISSING	NO	SHORT	ACTIVE	NEVER	3	NEVER
565	2	NO	NONBC	MISSING	8	NO	SHORT	SEDENTAR	NEVER	1	NEVER
566	3	YES	NONBC	28.161	11.111	NO	SHORT	ADEQUATE	NEVER	3	NEVER
567	2	NO	NONBC	25.316	MISSING	NO	LONG	ADEQUATE	ONCEWEEK	3	NEVER
568	2	YES	NONBC	MISSING	MISSING	NO	SHORT	ADEQUATE	NEVER	3	NEVER
569	4	NO	NONBC	MISSING	MISSING	NO	SHORT	SEDENTAR	NEVER	4	NEVER
570	2	YES	NONBC	MISSING	MISSING	NO	MEDIUM	ADEQUATE	NEVER	2	NEVER
571	2	NO	NONBC	19.858	MISSING	NO	SHORT	ACTIVE	NEVER	3	NEVER
572	2	YES	NONBC	15.672	15.766	NO	SHORT	ACTIVE	SEVERALMONTH	3	NEVER
573	8	NO	NONBC	MISSING	MISSING	YES	SHORT	ADEQUATE	SEVERALWEEK	4	NEVER
574	2	YES	NONBC	MISSING	MISSING	NO	MEDIUM	ADEQUATE	NEVER	4	NEVER
575	2	YES	NONBC	18.705	11.111	NO	LONG	ADEQUATE	NEVER	3	NEVER
576	2	NO	NONBC	16.901	MISSING	NO	MEDIUM	ADEQUATE	NEVER	4	SOMETIMES
577	2	YES	NONBC	MISSING	MISSING	NO	SHORT	SEDENTAR	NEVER	2	NEVER
578	2	YES	NONBC	22.535	12.871	NO	MEDIUM	SEDENTAR	SEVERALMONTH	2	NEVER
579	4	YES	NONBC	MISSING	11.321	YES	SHORT	SEDENTAR	NEVER	4	NEVER
580	2	YES	NONBC	25.904	MISSING	NO	SHORT	SEDENTAR	NEVER	3	NEVER
581	4	NO	NONBC	20.779	12.8	NO	SHORT	SEDENTAR	SEVERALMONTH	2	NEVER
582	3	YES	NONBC	22.642	10.98	NO	MEDIUM	ACTIVE	SEVERALMONTH	4	NEVER
583	3	YES	NONBC	15.19	MISSING	NO	MEDIUM	ADEQUATE	NEVER	4	NEVER
584	3	YES	NONBC	19.595	19.626	NO	SHORT	ACTIVE	NEVER	3	NEVER
585	2	NO	NONBC	24.39	9.449	YES	MEDIUM	SEDENTAR	SEVERALWEEK	2	NEVER
586	3	YES	NONBC	27.907	15.447	NO	SHORT	ACTIVE	NEVER	3	NEVER
587	2	YES	NONBC	17.722	14.754	NO	MEDIUM	ADEQUATE	NEVER	3	NEVER
588	4	NO	NONBC	25	MISSING	NO	SHORT	ADEQUATE	NEVER	3	NEVER
589	2	NO	NONBC	MISSING	MISSING	NO	SHORT	ACTIVE	SEVERALMONTH	3	SOMETIMES
590	4	YES	NONBC	19.178	MISSING	YES	MEDIUM	ADEQUATE	SEVERALMONTH	4	OFTEN
591	3	YES	NONBC	22.941	MISSING	NO	MEDIUM	ADEQUATE	SEVERALMONTH	3	SOMETIMES
592	2	NO	NONBC	20.29	15.294	YES	SHORT	ADEQUATE	ONCEWEEK	3	SOMETIMES
593	3	NO	NONBC	MISSING	MISSING	NO	SHORT	ADEQUATE	SEVERALMONTH	2	NEVER
594	3	YES	NONBC	MISSING	MISSING	YES	SHORT	ACTIVE	SEVERALWEEK	3	OFTEN
595	3	NO	NONBC	26.316	MISSING	NO	SHORT	ACTIVE	SEVERALMONTH	2	SOMETIMES
596	3	NO	NONBC	MISSING	MISSING	NO	SHORT	ADEQUATE	SEVERALMONTH	4	SOMETIMES
597	3	NO	NONBC	MISSING	12.5	YES	LONG	SEDENTAR	ONCEWEEK	4	OFTEN
598	2	NO	NONBC	MISSING	MISSING	YES	SHORT	ADEQUATE	ONCEWEEK	4	SOMETIMES
599	2	NO	NONBC	17.143	MISSING	NO	SHORT	SEDENTAR	SEVERALMONTH	4	SOMETIMES
600	2	YES	NONBC	MISSING	MISSING	NO	SHORT	ADEQUATE	SEVERALWEEK	4	OFTEN
601	7	YES	BC	MISSING	MISSING	YES	MEDIUM	ADEQUATE	ONCE	3	SOMETIMES
602	2	NO	BC	MISSING	1.235	YES	MEDIUM	ADEQUATE	SEVERALPERDAY	2	SOMETIMES
603	5	YES	NONBC	MISSING	MISSING	NO	SHORT	VERYACTI	ONCE	2	OFTEN
604	2	YES	NONBC	MISSING	MISSING	NO	LONG	ACTIVE	SEVERALWEEK	4	SOMETIMES
605	5	YES	NONBC	MISSING	MISSING	NO	SHORT	ADEQUATE	NEVER	3	NEVER
606	2	NO	NONBC	MISSING	MISSING	YES	SHORT	VERYACTI	ONCE	2	SOMETIMES
607	3	YES	NONBC	MISSING	MISSING	NO	SHORT	ADEQUATE	ONCE	3	SOMETIMES
608	2	YES	NONBC	MISSING	MISSING	NO	SHORT	ADEQUATE	ONCE	2	NEVER
609	3	YES	NONBC	MISSING	MISSING	YES	SHORT	ADEQUATE	ONCE	2	NEVER
610	2	YES	NONBC	MISSING	MISSING	NO	SHORT	ACTIVE	SEVERALPERDAY	3	SOMETIMES
611	3	YES	NONBC	MISSING	MISSING	YES	SHORT	SEDENTAR	ONCE	4	SOMETIMES
612	2	YES	NONBC	MISSING	11.429	YES	SHORT	SEDENTAR	SEVERALPERDAY	3	SOMETIMES
613	2	YES	NONBC	27.273	MISSING	NO	SHORT	ACTIVE	ONCE	3	NEVER
614	3	YES	NONBC	16.667	MISSING	YES	SHORT	ACTIVE	NEVER	3	NEVER
615	2	YES	NONBC	21.918	MISSING	NO	MEDIUM	ADEQUATE	ONCE	3	OFTEN
616	3	YES	NONBC	MISSING	MISSING	NO	SHORT	ACTIVE	ONCE	3	SOMETIMES
617	2	YES	NONBC	MISSING	MISSING	NO	SHORT	ADEQUATE	ONCE	4	SOMETIMES
618	4	YES	BC	MISSING	MISSING	NO	LONG	ACTIVE	ONCE	2	SOMETIMES
619	3	YES	NONBC	15.584	4.054	NO	SHORT	ACTIVE	ONCE	3	SOMETIMES
620	3	NO	NONBC	21.429	MISSING	NO	SHORT	SEDENTAR	ONCE	3	SOMETIMES
621	6	YES	BC	1.516	MISSING	NO	MEDIUM	ADEQUATE	SEVERALPERDAY	3	NEVER
622	6	YES	NONBC	MISSING	14.035	NO	MEDIUM	ACTIVE	ONCE	4	SOMETIMES
623	2	YES	NONBC	21.887	MISSING	NO	SHORT	ACTIVE	SEVERALPERDAY	3	SOMETIMES
624	4	NO	NONBC	MISSING	MISSING	NO	SHORT	ADEQUATE	ONCE	4	OFTEN
625	3	YES	BC	MISSING	MISSING	YES	SHORT	SEDENTAR	ONCE	3	SOMETIMES
626	2	NO	NONBC	21.408	0.676	YES	SHORT	ADEQUATE	ONCE	3	SOMETIMES
627	2	YES	NONBC	MISSING	11.842	YES	MEDIUM	ACTIVE	ONCE	4	SOMETIMES
628	2	YES	NONBC	MISSING	MISSING	NO	SHORT	VERYACTI	SEVERALPERDAY	4	NEVER
629	6	NO	NONBC	16.216	MISSING	YES	LONG	SEDENTAR	SEVERALWEEK	3	NEVER
630	6	NO	BC	0.688	MISSING	YES	LONG	ADEQUATE	ONCE	3	SOMETIMES
631	2	YES	NONBC	MISSING	MISSING	NO	SHORT	ADEQUATE	ONCE	3	SOMETIMES
632	4	YES	NONBC	MISSING	MISSING	NO	SHORT	ADEQUATE	ONCE	3	SOMETIMES
633	2	YES	NONBC	16.667	13.187	NO	SHORT	ACTIVE	NEVER	3	SOMETIMES
634	6	YES	BC	MISSING	MISSING	YES	SHORT	ADEQUATE	ONCE	2	SOMETIMES
635	2	NO	NONBC	MISSING	MISSING	NO	SHORT	ADEQUATE	ONCE	3	SOMETIMES
636	4	NO	NONBC	MISSING	14.493	NO	LONG	ACTIVE	ONCE	3	SOMETIMES
637	2	NO	NONBC	MISSING	15.714	YES	SHORT	SEDENTAR	ONCE	4	SOMETIMES
638	2	YES	NONBC	16.393	MISSING	NO	SHORT	SEDENTAR	ONCE	4	SOMETIMES
639	2	YES	NONBC	16.25	MISSING	NO	LONG	ADEQUATE	ONCE	4	OFTEN
640	4	NO	NONBC	20.339	26.563	NO	SHORT	SEDENTAR	SEVERALPERDAY	4	SOMETIMES
641	2	YES	NONBC	26.829	MISSING	NO	SHORT	VERYACTI	SEVERALPERDAY	3	SOMETIMES
642	5	YES	BC	MISSING	14.286	YES	LONG	VERYACTI	SEVERALPERDAY	4	OFTEN
643	3	NO	NONBC	MISSING	MISSING	NO	SHORT	ADEQUATE	ONCE	4	SOMETIMES
644	2	YES	NONBC	MISSING	MISSING	YES	SHORT	ACTIVE	NEVER	3	SOMETIMES
645	5	NO	NONBC	20.29	MISSING	NO	LONG	SEDENTAR	ONCE	4	SOMETIMES
646	2	NO	NONBC	MISSING	MISSING	NO	SHORT	VERYACTI	SEVERALPERDAY	3	SOMETIMES
647	3	NO	NONBC	12.941	MISSING	NO	SHORT	ACTIVE	ONCE	3	SOMETIMES
648	2	YES	NONBC	MISSING	MISSING	NO	SHORT	ADEQUATE	ONCE	2	SOMETIMES
649	2	YES	NONBC	MISSING	MISSING	NO	SHORT	ADEQUATE	ONCE	3	SOMETIMES
650	4	YES	NONBC	MISSING	MISSING	YES	SHORT	VERYACTI	ONCE	3	NEVER
651	3	YES	NONBC	MISSING	MISSING	NO	LONG	ADEQUATE	SEVERALPERDAY	3	SOMETIMES
652	4	YES	NONBC	MISSING	MISSING	NO	SHORT	ADEQUATE	ONCE	4	SOMETIMES
653	2	YES	NONBC	MISSING	MISSING	NO	SHORT	ADEQUATE	ONCE	3	SOMETIMES
654	3	YES	NONBC	25.926	MISSING	NO	SHORT	ADEQUATE	SEVERALWEEK	4	SOMETIMES
655	2	YES	NONBC	MISSING	MISSING	NO	SHORT	ACTIVE	SEVERALWEEK	2	SOMETIMES
656	6	YES	NONBC	3.571	1.793	NO	SHORT	ADEQUATE	SEVERALWEEK	3	SOMETIMES
657	3	YES	NONBC	MISSING	MISSING	YES	SHORT	ACTIVE	ONCE	3	OFTEN
658	3	YES	NONBC	15.528	MISSING	NO	SHORT	SEDENTAR	NEVER	5	SOMETIMES
659	4	YES	BC	MISSING	MISSING	YES	LONG	SEDENTAR	SEVERALPERDAY	4	OFTEN
660	3	NO	NONBC	MISSING	MISSING	YES	MEDIUM	VERYACTI	SEVERALPERDAY	2	SOMETIMES
661	2	YES	NONBC	MISSING	MISSING	YES	SHORT	ADEQUATE	ONCE	3	SOMETIMES
662	3	YES	NONBC	MISSING	MISSING	NO	MEDIUM	ADEQUATE	ONCE	3	SOMETIMES
663	4	YES	NONBC	8	MISSING	YES	MEDIUM	ADEQUATE	NEVER	2	SOMETIMES
664	3	YES	NONBC	MISSING	MISSING	NO	SHORT	SEDENTAR	SEVERALWEEK	4	SOMETIMES
665	3	YES	NONBC	MISSING	10.256	NO	SHORT	ADEQUATE	SEVERALPERDAY	4	OFTEN
666	3	YES	NONBC	16.176	MISSING	NO	SHORT	SEDENTAR	SEVERALPERDAY	4	SOMETIMES
667	4	YES	NONBC	MISSING	MISSING	NO	SHORT	ADEQUATE	SEVERALWEEK	4	SOMETIMES
668	2	YES	NONBC	MISSING	MISSING	NO	SHORT	ACTIVE	ONCE	3	OFTEN
669	2	NO	NONBC	MISSING	MISSING	NO	SHORT	SEDENTAR	ONCE	4	SOMETIMES
670	7	NO	BC	MISSING	11.538	YES	SHORT	SEDENTAR	SEVERALWEEK	3	OFTEN
671	2	YES	NONBC	MISSING	MISSING	NO	MEDIUM	ACTIVE	ONCE	4	OFTEN
672	4	YES	NONBC	MISSING	MISSING	YES	MEDIUM	SEDENTAR	ONCE	4	SOMETIMES
673	2	NO	NONBC	MISSING	7.692	YES	SHORT	SEDENTAR	SEVERALPERDAY	3	SOMETIMES
674	4	NO	NONBC	MISSING	MISSING	YES	MEDIUM	ACTIVE	ONCE	3	SOMETIMES
675	3	NO	NONBC	MISSING	MISSING	YES	SHORT	ACTIVE	NEVER	3	SOMETIMES
676	2	NO	NONBC	MISSING	MISSING	NO	LONG	SEDENTAR	NEVER	2	SOMETIMES
677	3	YES	NONBC	MISSING	MISSING	NO	MEDIUM	ACTIVE	SEVERALMONTH	2	OFTEN
678	7	YES	BC	MISSING	MISSING	YES	SHORT	SEDENTAR	SEVERALPERDAY	3	OFTEN
679	6	YES	BC	MISSING	MISSING	YES	MEDIUM	SEDENTAR	ONCE	4	SOMETIMES
680	3	NO	NONBC	MISSING	MISSING	NO	LONG	ADEQUATE	NEVER	3	SOMETIMES
681	3	YES	NONBC	12.698	MISSING	NO	SHORT	ADEQUATE	NEVER	4	SOMETIMES
682	4	YES	NONBC	MISSING	MISSING	YES	SHORT	SEDENTAR	SEVERALPERDAY	4	OFTEN
683	3	YES	NONBC	MISSING	MISSING	NO	LONG	VERYACTI	ONCEWEEK	3	SOMETIMES
684	4	NO	NONBC	25.316	MISSING	NO	SHORT	ADEQUATE	SEVERALWEEK	3	SOMETIMES
685	4	YES	NONBC	20.779	MISSING	YES	SHORT	SEDENTAR	SEVERALWEEK	4	SOMETIMES
686	3	YES	NONBC	MISSING	7.895	YES	LONG	ADEQUATE	ONCE	3	SOMETIMES
687	3	YES	BC	18.987	MISSING	NO	SHORT	ADEQUATE	ONCEWEEK	3	SOMETIMES
688	4	YES	NONBC	25.397	5.333	NO	SHORT	SEDENTAR	NEVER	4	NEVER
689	2	NO	NONBC	MISSING	MISSING	NO	SHORT	ACTIVE	SEVERALWEEK	4	SOMETIMES
690	2	NO	NONBC	MISSING	MISSING	YES	SHORT	ADEQUATE	ONCE	3	SOMETIMES
691	6	YES	NONBC	13.393	6.667	YES	LONG	SEDENTAR	ONCEWEEK	5	SOMETIMES
692	3	YES	NONBC	MISSING	MISSING	NO	SHORT	ADEQUATE	ONCEWEEK	4	SOMETIMES
693	3	YES	NONBC	21.639	MISSING	YES	SHORT	ADEQUATE	ONCE	4	SOMETIMES
694	2	YES	NONBC	MISSING	MISSING	NO	SHORT	SEDENTAR	ONCEWEEK	4	SOMETIMES
695	8	NO	NONBC	MISSING	16.049	YES	SHORT	ADEQUATE	ONCE	3	SOMETIMES
696	4	NO	NONBC	MISSING	MISSING	YES	SHORT	ADEQUATE	SEVERALWEEK	4	SOMETIMES
697	3	YES	NONBC	MISSING	MISSING	NO	LONG	ADEQUATE	ONCEWEEK	3	SOMETIMES
698	3	NO	NONBC	MISSING	15.854	NO	MEDIUM	ADEQUATE	NEVER	2	SOMETIMES
699	3	YES	NONBC	MISSING	MISSING	NO	LONG	ADEQUATE	ONCE	2	SOMETIMES
700	2	YES	NONBC	28.75	MISSING	NO	SHORT	SEDENTAR	ONCEWEEK	4	SOMETIMES
701	4	NO	NONBC	MISSING	MISSING	NO	MEDIUM	SEDENTAR	NEVER	5	SOMETIMES
702	4	NO	NONBC	MISSING	MISSING	YES	SHORT	SEDENTAR	NEVER	4	NEVER
703	2	YES	NONBC	12.121	14.815	NO	SHORT	ACTIVE	SEVERALWEEK	3	SOMETIMES
704	2	YES	NONBC	MISSING	MISSING	NO	SHORT	SEDENTAR	SEVERALMONTH	4	SOMETIMES
705	3	YES	NONBC	MISSING	MISSING	NO	SHORT	SEDENTAR	ONCE	5	SOMETIMES
706	4	YES	NONBC	MISSING	MISSING	NO	SHORT	ACTIVE	NEVER	4	NEVER
707	2	NO	NONBC	MISSING	MISSING	NO	MEDIUM	ADEQUATE	NEVER	4	SOMETIMES
708	2	YES	NONBC	MISSING	MISSING	NO	SHORT	ADEQUATE	NEVER	4	SOMETIMES
709	3	NO	NONBC	MISSING	8.571	NO	MEDIUM	ADEQUATE	SEVERALWEEK	3	SOMETIMES
710	5	YES	NONBC	MISSING	MISSING	NO	MEDIUM	ADEQUATE	ONCE	4	SOMETIMES
711	2	YES	NONBC	11.429	17.188	NO	SHORT	ACTIVE	NEVER	3	SOMETIMES
712	2	NO	NONBC	12.676	16.667	YES	MEDIUM	SEDENTAR	SEVERALPERDAY	4	SOMETIMES
713	5	YES	NONBC	MISSING	MISSING	NO	SHORT	SEDENTAR	NEVER	5	SOMETIMES
714	3	NO	NONBC	MISSING	MISSING	NO	SHORT	ACTIVE	NEVER	3	SOMETIMES
715	4	YES	NONBC	23.81	15.054	YES	SHORT	ACTIVE	ONCE	3	OFTEN
716	4	NO	NONBC	19.118	MISSING	NO	SHORT	ADEQUATE	NEVER	3	SOMETIMES
717	4	YES	NONBC	MISSING	MISSING	YES	LONG	ADEQUATE	SEVERALPERDAY	3	SOMETIMES
718	2	NO	NONBC	MISSING	MISSING	YES	MEDIUM	ADEQUATE	SEVERALMONTH	3	SOMETIMES
719	3	NO	NONBC	18.072	MISSING	NO	SHORT	ADEQUATE	ONCE	3	SOMETIMES
720	4	NO	NONBC	19.118	12.857	YES	MEDIUM	ADEQUATE	SEVERALWEEK	3	SOMETIMES
721	7	YES	NONBC	11.435	MISSING	YES	LONG	ADEQUATE	ONCE	2	SOMETIMES
722	2	NO	NONBC	MISSING	1.471	NO	SHORT	ADEQUATE	SEVERALWEEK	3	OFTEN
723	2	YES	NONBC	16.129	MISSING	NO	SHORT	VERYACTI	ONCEWEEK	3	SOMETIMES
724	2	YES	NONBC	MISSING	MISSING	NO	SHORT	ADEQUATE	NEVER	4	SOMETIMES
725	4	YES	NONBC	27.119	15.385	NO	SHORT	ACTIVE	ONCE	3	SOMETIMES
726	2	YES	NONBC	MISSING	MISSING	NO	MEDIUM	SEDENTAR	NEVER	3	SOMETIMES
727	2	YES	NONBC	MISSING	MISSING	NO	MEDIUM	ADEQUATE	ONCE	4	SOMETIMES
728	3	YES	NONBC	22.857	MISSING	YES	LONG	ADEQUATE	SEVERALWEEK	2	SOMETIMES
729	3	YES	NONBC	23.944	MISSING	YES	SHORT	SEDENTAR	ONCE	4	SOMETIMES
730	3	YES	BC	13.235	MISSING	YES	LONG	ACTIVE	ONCE	3	NEVER
731	4	YES	BC	MISSING	3.333	NO	LONG	ADEQUATE	SEVERALPERDAY	3	OFTEN
732	2	YES	NONBC	23.288	MISSING	NO	SHORT	VERYACTI	SEVERALMONTH	3	SOMETIMES
733	2	NO	NONBC	MISSING	MISSING	NO	SHORT	VERYACTI	NEVER	3	SOMETIMES
734	4	YES	NONBC	MISSING	16.279	YES	SHORT	ADEQUATE	NEVER	4	SOMETIMES
735	3	YES	NONBC	11.111	9.756	NO	SHORT	ACTIVE	NEVER	3	SOMETIMES
736	2	YES	NONBC	MISSING	MISSING	NO	MEDIUM	SEDENTAR	NEVER	3	SOMETIMES
737	4	YES	NONBC	MISSING	MISSING	NO	MEDIUM	SEDENTAR	SEVERALWEEK	4	SOMETIMES
738	3	YES	NONBC	23.438	MISSING	YES	SHORT	SEDENTAR	SEVERALMONTH	4	OFTEN
739	4	NO	NONBC	18.182	MISSING	YES	MEDIUM	ADEQUATE	SEVERALWEEK	2	SOMETIMES
740	3	NO	NONBC	MISSING	MISSING	NO	MEDIUM	SEDENTAR	NEVER	3	SOMETIMES
741	3	YES	NONBC	MISSING	12.658	NO	SHORT	ACTIVE	ONCE	3	SOMETIMES
742	5	YES	BC	1.103	MISSING	YES	SHORT	ACTIVE	SEVERALPERDAY	1	NEVER
743	3	YES	NONBC	MISSING	MISSING	YES	MEDIUM	ADEQUATE	SEVERALWEEK	3	OFTEN
744	4	YES	NONBC	MISSING	MISSING	NO	SHORT	ADEQUATE	SEVERALMONTH	3	SOMETIMES
745	4	YES	NONBC	MISSING	10.227	NO	SHORT	SEDENTAR	SEVERALMONTH	4	SOMETIMES
746	5	YES	NONBC	23.944	12.195	YES	SHORT	SEDENTAR	SEVERALMONTH	4	SOMETIMES
747	5	YES	NONBC	MISSING	MISSING	NO	MEDIUM	ADEQUATE	NEVER	2	SOMETIMES
748	4	YES	NONBC	20.513	MISSING	NO	SHORT	SEDENTAR	SEVERALMONTH	4	NEVER
749	3	YES	NONBC	MISSING	MISSING	NO	LONG	VERYACTI	SEVERALMONTH	3	NEVER
750	2	YES	NONBC	MISSING	MISSING	YES	MEDIUM	ADEQUATE	ONCE	3	SOMETIMES
751	3	YES	NONBC	MISSING	MISSING	NO	SHORT	ADEQUATE	NEVER	3	SOMETIMES
752	3	YES	NONBC	15.263	MISSING	NO	SHORT	ADEQUATE	NEVER	4	SOMETIMES
753	3	YES	NONBC	MISSING	13.793	NO	SHORT	ADEQUATE	NEVER	4	SOMETIMES
754	3	YES	NONBC	MISSING	MISSING	NO	LONG	SEDENTAR	NEVER	2	SOMETIMES
755	2	YES	NONBC	MISSING	MISSING	NO	MEDIUM	ACTIVE	ONCEWEEK	3	NEVER
756	3	YES	NONBC	MISSING	MISSING	YES	SHORT	ACTIVE	ONCE	3	SOMETIMES
757	3	NO	BC	MISSING	MISSING	NO	MEDIUM	SEDENTAR	SEVERALWEEK	4	SOMETIMES
758	2	NO	NONBC	MISSING	MISSING	YES	LONG	ADEQUATE	NEVER	2	SOMETIMES
759	2	NO	NONBC	20.313	MISSING	NO	SHORT	ADEQUATE	ONCE	3	SOMETIMES
760	4	YES	NONBC	20.313	10.769	NO	MEDIUM	ACTIVE	ONCE	3	SOMETIMES
761	3	YES	NONBC	MISSING	13.924	YES	SHORT	VERYACTI	SEVERALWEEK	3	SOMETIMES
762	6	YES	NONBC	9.697	MISSING	NO	SHORT	ADEQUATE	ONCE	4	SOMETIMES
763	3	NO	NONBC	MISSING	MISSING	NO	MEDIUM	SEDENTAR	NEVER	4	SOMETIMES
764	2	YES	NONBC	MISSING	MISSING	NO	SHORT	SEDENTAR	NEVER	4	NEVER
765	4	YES	NONBC	MISSING	MISSING	NO	SHORT	SEDENTAR	NEVER	4	SOMETIMES
766	3	NO	NONBC	24.706	MISSING	NO	MEDIUM	ADEQUATE	NEVER	3	SOMETIMES
767	2	NO	NONBC	MISSING	MISSING	YES	SHORT	ADEQUATE	ONCE	4	SOMETIMES
768	4	NO	NONBC	MISSING	MISSING	NO	MEDIUM	SEDENTAR	ONCEWEEK	5	SOMETIMES
769	2	YES	NONBC	16.949	MISSING	NO	MEDIUM	ADEQUATE	NEVER	3	SOMETIMES
770	2	YES	NONBC	MISSING	8.333	NO	MEDIUM	VERYACTI	ONCE	4	SOMETIMES
771	4	YES	NONBC	MISSING	MISSING	NO	SHORT	ADEQUATE	NEVER	5	SOMETIMES
772	4	YES	BC	14.925	10.345	YES	LONG	SEDENTAR	SEVERALPERDAY	4	SOMETIMES
773	3	NO	NONBC	MISSING	1.22	NO	SHORT	SEDENTAR	SEVERALMONTH	4	SOMETIMES
774	3	NO	NONBC	20	MISSING	NO	LONG	ACTIVE	SEVERALPERDAY	4	SOMETIMES
775	3	YES	NONBC	MISSING	13.415	YES	SHORT	SEDENTAR	ONCE	5	SOMETIMES
776	3	NO	BC	6.667	MISSING	NO	SHORT	ADEQUATE	SEVERALPERDAY	3	SOMETIMES
777	3	YES	NONBC	27.536	MISSING	YES	SHORT	ACTIVE	SEVERALPERDAY	3	OFTEN
778	3	YES	NONBC	16.452	MISSING	YES	SHORT	ADEQUATE	SEVERALWEEK	3	SOMETIMES
779	3	YES	NONBC	MISSING	11.475	NO	SHORT	SEDENTAR	SEVERALWEEK	4	SOMETIMES
780	2	NO	NONBC	MISSING	11.236	NO	SHORT	ACTIVE	SEVERALWEEK	3	SOMETIMES
781	3	YES	NONBC	13.39	15.294	NO	MEDIUM	ADEQUATE	NEVER	4	SOMETIMES
782	3	NO	NONBC	MISSING	MISSING	NO	MEDIUM	ACTIVE	NEVER	4	NEVER
783	4	YES	NONBC	MISSING	MISSING	YES	SHORT	VERYACTI	ONCEWEEK	2	OFTEN
784	3	NO	NONBC	MISSING	MISSING	YES	SHORT	ACTIVE	NEVER	1	NEVER
785	2	YES	NONBC	MISSING	MISSING	NO	MEDIUM	ADEQUATE	SEVERALWEEK	4	SOMETIMES
786	2	YES	NONBC	MISSING	MISSING	YES	MEDIUM	ADEQUATE	NEVER	2	SOMETIMES
787	3	NO	NONBC	MISSING	MISSING	NO	SHORT	ADEQUATE	ONCE	4	SOMETIMES
788	4	NO	NONBC	MISSING	MISSING	NO	MEDIUM	ACTIVE	NEVER	4	NEVER
789	2	YES	NONBC	MISSING	13.333	YES	SHORT	ADEQUATE	SEVERALPERDAY	4	SOMETIMES
790	3	YES	NONBC	10.769	MISSING	NO	SHORT	VERYACTI	NEVER	3	SOMETIMES
791	2	YES	NONBC	MISSING	MISSING	YES	MEDIUM	SEDENTAR	SEVERALMONTH	3	SOMETIMES
792	4	YES	NONBC	20	12.987	NO	MEDIUM	SEDENTAR	NEVER	2	SOMETIMES
793	2	YES	NONBC	MISSING	MISSING	YES	LONG	ADEQUATE	ONCEWEEK	3	SOMETIMES
794	3	NO	NONBC	MISSING	10.169	NO	SHORT	SEDENTAR	NEVER	4	SOMETIMES
795	2	YES	NONBC	16	14.474	NO	SHORT	ACTIVE	ONCE	3	SOMETIMES
796	4	YES	NONBC	12.5	MISSING	NO	MEDIUM	SEDENTAR	NEVER	3	SOMETIMES
797	3	NO	NONBC	26.582	MISSING	YES	SHORT	ADEQUATE	SEVERALPERDAY	3	SOMETIMES
798	3	YES	NONBC	22.778	9.877	NO	MEDIUM	ADEQUATE	NEVER	3	SOMETIMES
799	2	YES	NONBC	MISSING	10.667	YES	MEDIUM	SEDENTAR	SEVERALPERDAY	2	OFTEN
800	3	NO	NONBC	MISSING	MISSING	YES	SHORT	ADEQUATE	ONCE	4	SOMETIMES
801	2	NO	NONBC	23.288	MISSING	NO	SHORT	SEDENTAR	NEVER	4	SOMETIMES
802	3	YES	NONBC	MISSING	15.556	NO	LONG	ADEQUATE	NEVER	3	SOMETIMES
803	2	YES	NONBC	MISSING	MISSING	YES	LONG	SEDENTAR	ONCE	3	SOMETIMES
804	2	NO	NONBC	11.594	MISSING	NO	SHORT	SEDENTAR	NEVER	4	SOMETIMES
805	3	NO	NONBC	MISSING	15.556	YES	SHORT	ADEQUATE	ONCE	3	SOMETIMES
806	4	NO	NONBC	MISSING	MISSING	NO	SHORT	ACTIVE	SEVERALPERDAY	3	SOMETIMES
807	2	YES	NONBC	MISSING	MISSING	NO	SHORT	ADEQUATE	ONCE	4	SOMETIMES
808	3	YES	NONBC	21.538	13.514	NO	SHORT	ACTIVE	SEVERALMONTH	2	NEVER
809	3	NO	NONBC	MISSING	MISSING	NO	SHORT	SEDENTAR	NEVER	4	SOMETIMES
810	2	NO	NONBC	MISSING	MISSING	NO	SHORT	ADEQUATE	NEVER	3	SOMETIMES
811	3	YES	NONBC	10	17.308	NO	LONG	ADEQUATE	SEVERALWEEK	4	SOMETIMES
812	9	NO	BC	MISSING	5.667	NO	SHORT	SEDENTAR	NEVER	4	NEVER
813	3	NO	NONBC	13.636	14.865	NO	SHORT	SEDENTAR	NEVER	5	SOMETIMES
814	4	YES	NONBC	MISSING	15.942	NO	LONG	ADEQUATE	NEVER	3	SOMETIMES
815	5	YES	NONBC	MISSING	MISSING	NO	MEDIUM	ACTIVE	SEVERALMONTH	4	SOMETIMES
816	7	YES	BC	MISSING	MISSING	NO	MEDIUM	ADEQUATE	ONCE	4	SOMETIMES
817	3	NO	NONBC	MISSING	19.444	YES	MEDIUM	SEDENTAR	ONCEWEEK	4	NEVER
818	2	YES	NONBC	MISSING	MISSING	NO	SHORT	ACTIVE	NEVER	3	SOMETIMES
819	6	YES	BC	2.03	MISSING	NO	LONG	SEDENTAR	NEVER	1	SOMETIMES
820	6	YES	BC	1.333	4.474	YES	MEDIUM	SEDENTAR	ONCEWEEK	2	SOMETIMES
821	7	YES	BC	1.333	1.053	YES	SHORT	ADEQUATE	SEVERALPERDAY	3	SOMETIMES
822	5	YES	NONBC	17.758	1.287	YES	SHORT	ADEQUATE	ONCE	3	SOMETIMES
823	4	NO	NONBC	MISSING	5.128	YES	MEDIUM	SEDENTAR	NEVER	4	SOMETIMES
824	2	YES	NONBC	25	10.465	YES	SHORT	ADEQUATE	ONCEWEEK	4	SOMETIMES
825	4	YES	NONBC	17.188	16.418	YES	SHORT	ADEQUATE	ONCEWEEK	5	SOMETIMES
826	3	YES	NONBC	MISSING	MISSING	YES	SHORT	ACTIVE	SEVERALWEEK	3	SOMETIMES
827	2	NO	NONBC	MISSING	MISSING	NO	MEDIUM	ACTIVE	ONCE	4	SOMETIMES
828	3	YES	NONBC	27.5	MISSING	NO	SHORT	ADEQUATE	ONCEWEEK	4	SOMETIMES
829	3	YES	NONBC	28.767	MISSING	NO	LONG	ADEQUATE	ONCE	2	SOMETIMES
830	6	YES	NONBC	MISSING	MISSING	NO	LONG	ACTIVE	NEVER	3	SOMETIMES
831	2	NO	NONBC	20.548	MISSING	NO	MEDIUM	SEDENTAR	ONCEWEEK	4	OFTEN
832	2	YES	NONBC	20	MISSING	NO	MEDIUM	ADEQUATE	SEVERALMONTH	4	SOMETIMES
833	3	YES	NONBC	15.152	16.901	YES	SHORT	ADEQUATE	SEVERALPERDAY	2	SOMETIMES
834	3	YES	NONBC	18	MISSING	NO	MEDIUM	SEDENTAR	NEVER	4	SOMETIMES
835	4	NO	NONBC	MISSING	MISSING	YES	SHORT	ADEQUATE	ONCEWEEK	5	SOMETIMES
836	3	NO	NONBC	22.059	MISSING	NO	SHORT	ACTIVE	NEVER	3	SOMETIMES
837	3	NO	NONBC	MISSING	13.235	NO	SHORT	SEDENTAR	ONCE	4	SOMETIMES
838	3	YES	NONBC	19.718	MISSING	NO	SHORT	ADEQUATE	SEVERALWEEK	3	SOMETIMES
839	4	YES	NONBC	MISSING	MISSING	NO	SHORT	SEDENTAR	SEVERALWEEK	4	SOMETIMES
840	3	NO	NONBC	MISSING	MISSING	NO	MEDIUM	ADEQUATE	NEVER	4	SOMETIMES
841	2	YES	NONBC	MISSING	MISSING	YES	SHORT	ADEQUATE	SEVERALWEEK	3	SOMETIMES
842	3	NO	BC	23.077	MISSING	YES	LONG	ADEQUATE	ONCE	4	OFTEN
843	3	YES	NONBC	15.942	MISSING	NO	SHORT	ADEQUATE	NEVER	3	NEVER
844	5	YES	BC	MISSING	MISSING	YES	LONG	ADEQUATE	ONCE	2	SOMETIMES
845	3	NO	NONBC	MISSING	1.25	NO	MEDIUM	ADEQUATE	NEVER	4	SOMETIMES
846	5	NO	BC	MISSING	5.376	NO	LONG	SEDENTAR	SEVERALPERDAY	3	SOMETIMES
847	4	YES	NONBC	15	MISSING	NO	LONG	ADEQUATE	NEVER	4	SOMETIMES
848	2	YES	NONBC	MISSING	MISSING	NO	LONG	ADEQUATE	NEVER	3	OFTEN
849	3	YES	NONBC	26.471	MISSING	NO	SHORT	SEDENTAR	NEVER	4	SOMETIMES
850	2	YES	NONBC	MISSING	10.976	YES	MEDIUM	SEDENTAR	ONCE	2	OFTEN
851	3	YES	NONBC	MISSING	MISSING	NO	SHORT	ADEQUATE	NEVER	4	NEVER
852	3	YES	NONBC	15.625	MISSING	NO	SHORT	SEDENTAR	NEVER	4	SOMETIMES
853	3	YES	NONBC	23.279	MISSING	NO	MEDIUM	ADEQUATE	ONCEWEEK	3	SOMETIMES
854	2	YES	NONBC	MISSING	MISSING	NO	SHORT	SEDENTAR	NEVER	4	SOMETIMES
855	5	YES	NONBC	11.724	MISSING	NO	SHORT	ACTIVE	ONCE	1	SOMETIMES
856	2	NO	NONBC	MISSING	MISSING	NO	MEDIUM	SEDENTAR	ONCE	4	SOMETIMES
857	4	YES	NONBC	MISSING	16.667	NO	LONG	ACTIVE	ONCE	4	SOMETIMES
858	4	YES	NONBC	MISSING	MISSING	NO	SHORT	ADEQUATE	NEVER	3	SOMETIMES
859	2	NO	NONBC	MISSING	MISSING	NO	MEDIUM	ACTIVE	SEVERALWEEK	2	SOMETIMES
860	6	NO	NONBC	3.077	MISSING	YES	SHORT	ADEQUATE	SEVERALPERDAY	2	OFTEN
861	2	YES	NONBC	MISSING	MISSING	YES	LONG	SEDENTAR	NEVER	4	SOMETIMES
862	2	YES	NONBC	MISSING	MISSING	NO	SHORT	VERYACTI	NEVER	2	OFTEN
863	4	YES	NONBC	22.857	MISSING	YES	SHORT	ACTIVE	SEVERALWEEK	3	NEVER
864	5	NO	NONBC	MISSING	MISSING	NO	LONG	ADEQUATE	NEVER	3	SOMETIMES
865	5	YES	NONBC	7.408	MISSING	YES	SHORT	ADEQUATE	SEVERALWEEK	3	SOMETIMES
866	3	YES	NONBC	16.667	MISSING	YES	MEDIUM	ADEQUATE	ONCE	4	SOMETIMES
867	2	NO	NONBC	15.873	MISSING	NO	SHORT	ADEQUATE	NEVER	4	SOMETIMES
868	3	YES	NONBC	MISSING	13.58	NO	SHORT	ACTIVE	ONCE	3	NEVER
869	3	NO	BC	17.742	MISSING	YES	MEDIUM	VERYACTI	ONCEWEEK	3	SOMETIMES
870	3	YES	NONBC	26.667	MISSING	NO	SHORT	ADEQUATE	NEVER	4	SOMETIMES
871	3	YES	NONBC	MISSING	MISSING	YES	SHORT	SEDENTAR	SEVERALWEEK	4	SOMETIMES
872	7	YES	NONBC	3.077	11.765	NO	SHORT	ADEQUATE	NEVER	4	SOMETIMES
873	2	YES	NONBC	MISSING	MISSING	NO	SHORT	ACTIVE	ONCEWEEK	3	OFTEN
874	2	NO	NONBC	28.509	MISSING	YES	SHORT	ACTIVE	ONCEWEEK	3	OFTEN
875	10	NO	BC	0	MISSING	YES	SHORT	VERYACTI	NEVER	4	OFTEN
876	3	YES	NONBC	16.901	MISSING	NO	SHORT	ADEQUATE	ONCE	3	NEVER
877	2	YES	NONBC	25.352	MISSING	NO	SHORT	ACTIVE	ONCEWEEK	3	SOMETIMES
878	2	YES	NONBC	MISSING	MISSING	NO	LONG	ACTIVE	NEVER	3	SOMETIMES
879	2	YES	NONBC	14.063	MISSING	NO	SHORT	ADEQUATE	SEVERALWEEK	2	NEVER
880	6	YES	NONBC	MISSING	MISSING	NO	SHORT	SEDENTAR	NEVER	4	SOMETIMES
881	2	NO	NONBC	23.377	MISSING	NO	SHORT	ADEQUATE	NEVER	3	NEVER
882	3	YES	NONBC	27.692	MISSING	NO	SHORT	ADEQUATE	NEVER	4	NEVER
883	3	NO	BC	15.808	18.033	YES	LONG	ADEQUATE	SEVERALWEEK	2	SOMETIMES
884	3	YES	NONBC	MISSING	MISSING	YES	SHORT	SEDENTAR	NEVER	2	SOMETIMES
885	5	NO	BC	MISSING	12.048	YES	MEDIUM	ADEQUATE	ONCEWEEK	3	SOMETIMES
886	3	YES	NONBC	MISSING	MISSING	YES	SHORT	ADEQUATE	ONCE	3	SOMETIMES
887	3	YES	NONBC	MISSING	9.722	NO	SHORT	ACTIVE	SEVERALMONTH	4	OFTEN
888	4	YES	NONBC	MISSING	10.638	NO	MEDIUM	ADEQUATE	NEVER	4	SOMETIMES
889	2	YES	NONBC	14.754	MISSING	YES	SHORT	ACTIVE	SEVERALWEEK	3	SOMETIMES
890	3	NO	NONBC	MISSING	MISSING	NO	SHORT	SEDENTAR	ONCEWEEK	4	SOMETIMES
891	3	YES	NONBC	MISSING	MISSING	NO	MEDIUM	SEDENTAR	SEVERALMONTH	5	SOMETIMES
892	8	NO	BC	0.727	6.092	YES	MEDIUM	SEDENTAR	ONCE	4	SOMETIMES
893	2	NO	NONBC	11.475	11.25	NO	SHORT	ADEQUATE	NEVER	4	NEVER
894	2	YES	NONBC	MISSING	MISSING	YES	LONG	SEDENTAR	SEVERALPERDAY	1	SOMETIMES
895	3	YES	NONBC	MISSING	MISSING	NO	LONG	ADEQUATE	SEVERALWEEK	4	SOMETIMES
896	2	YES	BC	11.887	MISSING	NO	SHORT	ADEQUATE	SEVERALPERDAY	3	SOMETIMES
897	9	YES	BC	-1.724	MISSING	NO	LONG	ACTIVE	ONCE	2	SOMETIMES
898	3	YES	NONBC	28.125	MISSING	NO	SHORT	ADEQUATE	ONCE	3	SOMETIMES
899	3	YES	BC	32.941	MISSING	YES	LONG	SEDENTAR	ONCE	3	SOMETIMES
900	6	NO	NONBC	1	MISSING	NO	MEDIUM	ACTIVE	ONCE	4	SOMETIMES
901	5	YES	BC	4.054	MISSING	YES	LONG	ADEQUATE	SEVERALWEEK	4	SOMETIMES
902	2	YES	NONBC	29.459	MISSING	YES	MEDIUM	SEDENTAR	NEVER	4	SOMETIMES
903	2	NO	NONBC	24.839	MISSING	NO	SHORT	ADEQUATE	NEVER	4	SOMETIMES
904	3	YES	NONBC	14.063	14.141	NO	SHORT	ADEQUATE	NEVER	4	SOMETIMES
905	2	YES	NONBC	31.887	MISSING	NO	SHORT	VERYACTI	NEVER	2	NEVER
906	4	YES	NONBC	9.74	MISSING	NO	SHORT	ADEQUATE	SEVERALMONTH	3	SOMETIMES
907	3	NO	NONBC	7.813	MISSING	NO	MEDIUM	SEDENTAR	NEVER	4	SOMETIMES
908	2	NO	NONBC	16.667	MISSING	YES	SHORT	SEDENTAR	NEVER	4	SOMETIMES
909	4	YES	NONBC	6.061	MISSING	YES	MEDIUM	ACTIVE	SEVERALMONTH	4	NEVER
910	3	NO	NONBC	15	MISSING	YES	SHORT	ADEQUATE	ONCE	4	NEVER
911	2	NO	NONBC	MISSING	MISSING	NO	SHORT	ADEQUATE	NEVER	2	SOMETIMES
912	4	YES	NONBC	MISSING	MISSING	YES	SHORT	ADEQUATE	SEVERALWEEK	3	SOMETIMES
913	2	NO	NONBC	12.857	MISSING	NO	LONG	ACTIVE	NEVER	3	SOMETIMES
914	2	YES	NONBC	35.556	MISSING	NO	SHORT	ACTIVE	SEVERALWEEK	3	SOMETIMES
915	2	YES	NONBC	MISSING	MISSING	NO	SHORT	ADEQUATE	SEVERALWEEK	4	SOMETIMES
916	2	NO	NONBC	MISSING	MISSING	NO	SHORT	SEDENTAR	ONCEWEEK	4	SOMETIMES
917	2	NO	NONBC	15.625	MISSING	NO	SHORT	SEDENTAR	NEVER	5	SOMETIMES
918	2	NO	NONBC	15.714	14.141	YES	MEDIUM	SEDENTAR	ONCE	4	SOMETIMES
919	3	NO	NONBC	MISSING	MISSING	YES	SHORT	ADEQUATE	ONCE	3	SOMETIMES
920	2	NO	NONBC	12.308	MISSING	NO	SHORT	VERYACTI	NEVER	3	SOMETIMES
921	3	YES	NONBC	MISSING	12.222	YES	SHORT	ACTIVE	ONCE	4	SOMETIMES
922	2	NO	NONBC	18.919	MISSING	NO	MEDIUM	SEDENTAR	SEVERALWEEK	5	SOMETIMES
923	2	YES	NONBC	18.919	MISSING	NO	MEDIUM	ADEQUATE	NEVER	3	SOMETIMES
924	3	YES	NONBC	7.353	12.987	NO	SHORT	ACTIVE	ONCE	3	SOMETIMES
925	2	YES	NONBC	MISSING	12.963	NO	SHORT	ACTIVE	NEVER	3	NEVER
926	5	YES	NONBC	14.286	MISSING	NO	MEDIUM	SEDENTAR	ONCE	4	OFTEN
927	3	NO	NONBC	19.231	MISSING	NO	SHORT	SEDENTAR	SEVERALWEEK	3	SOMETIMES
928	5	YES	NONBC	MISSING	MISSING	YES	MEDIUM	SEDENTAR	NEVER	4	SOMETIMES
929	2	YES	NONBC	MISSING	MISSING	NO	MEDIUM	ADEQUATE	NEVER	3	SOMETIMES
930	4	YES	NONBC	24	MISSING	NO	SHORT	ADEQUATE	ONCEWEEK	3	SOMETIMES
931	2	YES	NONBC	15.625	MISSING	NO	SHORT	ADEQUATE	ONCE	3	SOMETIMES
932	2	NO	NONBC	14.706	13.095	NO	SHORT	ACTIVE	ONCE	4	NEVER
933	2	NO	NONBC	MISSING	10.588	NO	LONG	SEDENTAR	NEVER	4	SOMETIMES
934	3	NO	NONBC	22.388	MISSING	YES	MEDIUM	ADEQUATE	ONCEWEEK	3	SOMETIMES
935	3	NO	NONBC	17.544	MISSING	YES	SHORT	SEDENTAR	SEVERALWEEK	5	OFTEN
936	3	YES	BC	14.063	MISSING	YES	SHORT	ADEQUATE	ONCE	3	OFTEN
937	4	YES	NONBC	MISSING	2.913	NO	SHORT	ADEQUATE	NEVER	3	SOMETIMES
938	3	YES	NONBC	25	MISSING	NO	MEDIUM	SEDENTAR	NEVER	3	OFTEN
939	3	YES	NONBC	13.043	4.225	NO	MEDIUM	ACTIVE	NEVER	3	SOMETIMES
940	4	NO	BC	15.942	MISSING	YES	SHORT	ADEQUATE	SEVERALPERDAY	3	SOMETIMES
941	3	NO	NONBC	MISSING	MISSING	NO	MEDIUM	SEDENTAR	NEVER	3	SOMETIMES
942	3	NO	BC	17.857	MISSING	NO	LONG	SEDENTAR	ONCE	4	SOMETIMES
943	4	YES	BC	20.833	2.703	YES	SHORT	ACTIVE	SEVERALWEEK	2	NEVER
944	4	YES	NONBC	24.359	MISSING	NO	MEDIUM	SEDENTAR	NEVER	4	OFTEN
945	3	YES	NONBC	18.919	MISSING	NO	MEDIUM	ACTIVE	NEVER	3	SOMETIMES
946	2	YES	NONBC	MISSING	MISSING	NO	LONG	ADEQUATE	NEVER	2	SOMETIMES
947	3	YES	NONBC	26.829	12.121	YES	SHORT	ADEQUATE	ONCE	3	SOMETIMES
948	4	NO	NONBC	MISSING	8.081	YES	SHORT	ACTIVE	ONCE	2	SOMETIMES
949	2	NO	NONBC	MISSING	MISSING	YES	LONG	ADEQUATE	ONCE	3	SOMETIMES
950	2	YES	NONBC	16.923	6.25	NO	MEDIUM	ADEQUATE	NEVER	3	SOMETIMES
951	2	NO	BC	MISSING	MISSING	YES	LONG	SEDENTAR	SEVERALPERDAY	3	OFTEN
952	3	YES	NONBC	MISSING	MISSING	YES	SHORT	SEDENTAR	SEVERALWEEK	4	SOMETIMES
953	4	YES	NONBC	25.301	MISSING	NO	LONG	SEDENTAR	NEVER	2	NEVER
954	3	NO	NONBC	23.75	MISSING	NO	LONG	ADEQUATE	NEVER	2	SOMETIMES
955	2	YES	NONBC	MISSING	12	NO	SHORT	ACTIVE	NEVER	2	SOMETIMES
956	2	YES	NONBC	MISSING	16.456	NO	MEDIUM	SEDENTAR	NEVER	3	SOMETIMES
957	4	YES	NONBC	MISSING	17.073	NO	MEDIUM	ADEQUATE	NEVER	4	SOMETIMES
958	3	YES	NONBC	31.746	11.765	NO	LONG	ADEQUATE	NEVER	4	SOMETIMES
959	3	YES	NONBC	MISSING	13.514	NO	SHORT	ADEQUATE	ONCEWEEK	3	SOMETIMES
960	3	NO	NONBC	MISSING	17.722	NO	MEDIUM	ACTIVE	NEVER	3	SOMETIMES
961	2	NO	NONBC	25.676	MISSING	NO	SHORT	SEDENTAR	NEVER	3	SOMETIMES
962	3	YES	BC	20	MISSING	YES	MEDIUM	SEDENTAR	ONCE	3	OFTEN
963	3	NO	NONBC	18.056	MISSING	NO	SHORT	SEDENTAR	NEVER	5	SOMETIMES
964	3	NO	NONBC	27.692	MISSING	NO	MEDIUM	ADEQUATE	SEVERALMONTH	3	SOMETIMES
965	3	YES	NONBC	21.311	MISSING	YES	LONG	ADEQUATE	ONCEWEEK	3	OFTEN
966	3	YES	NONBC	22.059	MISSING	NO	MEDIUM	ADEQUATE	SEVERALMONTH	3	SOMETIMES
967	2	YES	NONBC	MISSING	11.765	YES	SHORT	ACTIVE	ONCE	3	SOMETIMES
968	6	YES	NONBC	12.535	MISSING	NO	LONG	ACTIVE	SEVERALWEEK	3	SOMETIMES
969	3	YES	NONBC	MISSING	MISSING	NO	SHORT	SEDENTAR	NEVER	5	SOMETIMES
970	2	NO	NONBC	MISSING	11.111	YES	SHORT	SEDENTAR	ONCE	3	SOMETIMES
971	8	YES	BC	0.21	MISSING	YES	SHORT	SEDENTAR	ONCE	4	SOMETIMES
972	2	NO	NONBC	20.27	MISSING	YES	SHORT	ADEQUATE	SEVERALPERDAY	4	SOMETIMES
973	2	NO	NONBC	13.94	MISSING	YES	LONG	SEDENTAR	NEVER	2	SOMETIMES
974	2	YES	NONBC	19.211	MISSING	NO	SHORT	ACTIVE	NEVER	3	SOMETIMES
975	2	NO	NONBC	13.514	11.765	NO	MEDIUM	ADEQUATE	NEVER	3	SOMETIMES
976	4	NO	NONBC	MISSING	MISSING	NO	SHORT	ADEQUATE	NEVER	3	SOMETIMES
977	4	YES	NONBC	17.647	14.865	NO	SHORT	ADEQUATE	SEVERALWEEK	4	SOMETIMES
978	2	YES	NONBC	20.29	MISSING	NO	SHORT	SEDENTAR	NEVER	4	OFTEN
979	2	NO	NONBC	MISSING	MISSING	NO	SHORT	ADEQUATE	NEVER	3	NEVER
980	2	YES	NONBC	16.176	MISSING	NO	SHORT	ADEQUATE	NEVER	3	SOMETIMES
981	2	YES	NONBC	22.857	MISSING	YES	SHORT	ADEQUATE	NEVER	3	NEVER
982	2	YES	NONBC	MISSING	MISSING	NO	SHORT	SEDENTAR	ONCE	4	SOMETIMES
983	4	YES	NONBC	MISSING	MISSING	NO	SHORT	ADEQUATE	SEVERALPERDAY	4	SOMETIMES
984	2	YES	NONBC	14.286	MISSING	NO	SHORT	ACTIVE	ONCE	3	SOMETIMES
985	4	YES	NONBC	13.235	MISSING	NO	MEDIUM	SEDENTAR	NEVER	3	OFTEN
986	4	NO	NONBC	18.333	MISSING	NO	SHORT	ACTIVE	SEVERALWEEK	3	NEVER
987	4	YES	NONBC	22.222	MISSING	YES	LONG	SEDENTAR	ONCE	3	OFTEN
988	4	YES	NONBC	MISSING	MISSING	YES	SHORT	ADEQUATE	ONCE	3	NEVER
989	3	YES	NONBC	MISSING	MISSING	NO	SHORT	ADEQUATE	NEVER	1	SOMETIMES
990	3	YES	NONBC	22.388	12.745	NO	SHORT	ADEQUATE	NEVER	3	SOMETIMES
991	2	YES	NONBC	20.833	MISSING	NO	SHORT	ADEQUATE	NEVER	4	OFTEN
992	2	NO	NONBC	18.824	MISSING	NO	MEDIUM	ACTIVE	SEVERALWEEK	4	SOMETIMES
993	3	NO	NONBC	MISSING	MISSING	NO	MEDIUM	SEDENTAR	ONCE	4	OFTEN
994	3	YES	NONBC	22.388	MISSING	NO	MEDIUM	SEDENTAR	NEVER	4	SOMETIMES
995	4	NO	NONBC	23.438	MISSING	NO	SHORT	ADEQUATE	NEVER	3	SOMETIMES
996	3	YES	NONBC	27.273	MISSING	YES	MEDIUM	ADEQUATE	NEVER	1	SOMETIMES
997	3	YES	NONBC	22.222	14.286	NO	SHORT	ACTIVE	NEVER	3	SOMETIMES
998	7	NO	BC	0	1.85	YES	MEDIUM	SEDENTAR	SEVERALMONTH	4	SOMETIMES
999	3	YES	NONBC	23.529	19.59	YES	MEDIUM	ADEQUATE	SEVERALWEEK	2	SOMETIMES
1000	3	YES	NONBC	26.428	25.239	NO	LONG	ACTIVE	NEVER	3	NEVER
